# Supplementary material for: Ecological traits for 1374 arthropod species collected in a German grassland
Source: Ecology. 2025 Apr 23;106(4):e70077. doi: 10.1002/ecy.70077 (PMC12015999; doi:10.1002/ecy.70077)
Supplement: Supplementary file 1 — Appendix S1: [file ECY-106-e70077-s001.zip]

Archive with 4 entries (3 files):
- DataS1/
- DataS1/species_traits_JE.csv
- DataS1/MetadataS1.pdf
- MetadataS1.pdf
