# Supplementary material for: Ecological traits for 1374 arthropod species collected in a German grassland
Source: Ecology. 2025 Apr 23;106(4):e70077. doi: 10.1002/ecy.70077 (PMC12015999; doi:10.1002/ecy.70077)
Supplement: Supplementary file 1 — Appendix S1: [file ECY-106-e70077-s001.zip › DataS1/species_traits_JE.csv]

Taxa	Genus	Family	Order	Class	Feeding guild	Feeding source	Food acquisition	Feeding mode	Food specialization	Stratum	Aerial mobility	Body mass	Body length	Reference
Abacoproeces saltuum	Abacoproeces	Linyphiidae	Araneae	Arachnida	predator	animals	active	extraintestinal	p	g	b	1.690937	2.325	52,101
Acalles camelus	Acalles	Curculionidae	Coleoptera	Insecta	detritivore	dead animals	active	chewers	p	t	c	1.6537025	2.9	40,43
Acalypta carinata	Acalypta	Tingidae	Hemiptera	Insecta	herbivore	plant sap	active	suckers	p	g	c	1.2541875	2.65	52,96
Acalypta gracilis	Acalypta	Tingidae	Hemiptera	Insecta	herbivore	plant sap	active	suckers	p	g	c	0.8961489	2.3	58,96,102
Acalypta marginata	Acalypta	Tingidae	Hemiptera	Insecta	herbivore	plant sap	active	suckers	p	g/h	c	1.0410968	2.45	52,96
Acalypta nigrina	Acalypta	Tingidae	Hemiptera	Insecta	herbivore	plant sap	active	suckers	o	g	c	1.2541875	2.65	52,96
Acalypta parvula	Acalypta	Tingidae	Hemiptera	Insecta	herbivore	plant sap	active	suckers	o	g	c	0.6820118	2.05	45,96
Acalyptus carpini	Acalyptus	Curculionidae	Coleoptera	Insecta	herbivore	plant material	active	chewers	m	t	c	0.8287034	2.2	40,45
Acanthodelphax spinosa	Acanthodelphax	Delphacidae	Hemiptera	Insecta	herbivore	plant sap	active	suckers	m	h	c	0.6550245	2	13,22,36
Acetropis carinata	Acetropis	Miridae	Hemiptera	Insecta	herbivore	plant sap	active	suckers	o	h	c	10.3534527	6.45	45,95
Acheta domesticus	Acheta	Gryllidae	Orthoptera	Insecta	omnivore	animals/plant material	active	chewers	p	g	c	136.4085453	16.75	47,52,72,102
Acidota crenata	Acidota	Staphylinidae	Coleoptera	Insecta	omnivore	animals	active	chewers	p	g	c	2.9677584	6	40,52,102
Acrotona parvula	Acrotona	Staphylinidae	Coleoptera	Insecta	detritivore	mycelium	active	chewers	p	g	c	0.1985982	2.15	40,52
Acrotrichis fascicularis	Acrotrichis	Ptiliidae	Coleoptera	Insecta	detritivore	mycelium	active	chewers	m	g	c	0.0886259	0.9	37,40,52
Acrotrichis montandonii	Acrotrichis	Ptiliidae	Coleoptera	Insecta	detritivore	mycelium	active	chewers	m	g	c	0.0561731	0.75	40,59,76,102
Acrotrichis sitkaensis	Acrotrichis	Ptiliidae	Coleoptera	Insecta	detritivore	mycelium	active	chewers	m	g	c	0.1153453	1	37,40,52
Aculepeira ceropegia	Aculepeira	Araneidae	Araneae	Arachnida	predator	animals	passive	extraintestinal	p	h	a	71.7810272	9.5	20,52,101
Acupalpus meridianus	Acupalpus	Carabidae	Coleoptera	Insecta	predator	animals	active	chewers	p	g	c	2.6467577	3.5	40,52,89
Adalia decempunctata	Adalia	Coccinellidae	Coleoptera	Insecta	predator	animals	active	chewers	o	t	c	4.3013097	4.25	40,52,89
Adarrus multinotatus	Adarrus	Cicadellidae	Hemiptera	Insecta	herbivore	plant sap	active	suckers	m	h	c	1.8280937	3.075	22,52,70
Adelphocoris lineolatus	Adelphocoris	Miridae	Hemiptera	Insecta	herbivore	plant sap	active	suckers	o	h	c	19.6530958	8.45	52,95
Adelphocoris quadripunctatus	Adelphocoris	Miridae	Hemiptera	Insecta	herbivore	plant sap	active	suckers	m	h	c	22.2281074	8.9	52,95
Adelphocoris seticornis	Adelphocoris	Miridae	Hemiptera	Insecta	omnivore	plant sap	active	suckers	p	h	c	14.8088174	7.5	52,95,102
Adrastus rachifer	Adrastus	Elateridae	Coleoptera	Insecta	herbivore	plant material	active	chewers	p	h	c	2.8399622	3.6	40,52
Aelia acuminata	Aelia	Pentatomidae	Hemiptera	Insecta	herbivore	plant sap	active	suckers	o	h	c	20.209501	8.55	52,98
Agabus bipustulatus	Agabus	Dytiscidae	Coleoptera	Insecta	predator	animals	active	chewers	p	g/w	c	32.1578301	9.5	40,49,52
Agabus congener	Agabus	Dytiscidae	Coleoptera	Insecta	predator	animals	active	chewers	p	g/w	c	19.3260704	7.75	7,40,102
Agallia brachyptera	Agallia	Cicadellidae	Hemiptera	Insecta	herbivore	plant sap	active	suckers	p	h	b	1.4309534	2.775	22,52
Agapanthia villosoviridescens	Agapanthia	Cerambycidae	Coleoptera	Insecta	herbivore	plant material	active	chewers	p	h	c	118.4415485	16	40,49,89,102
Agathidium bescidicum	Agathidium	Leiodidae	Coleoptera	Insecta	detritivore	mycelium	active	chewers	m	g	c	0.8766142	2.25	40,59,102
Agathidium laevigatum	Agathidium	Leiodidae	Coleoptera	Insecta	detritivore	mycelium	active	chewers	m	t	c	1.0846869	2.45	40,89
Agathidium marginatum	Agathidium	Leiodidae	Coleoptera	Insecta	detritivore	mycelium	active	chewers	m	g	c	0.8766142	2.25	40,45
Agonum gracilipes	Agonum	Carabidae	Coleoptera	Insecta	predator	animals	active	chewers	p	g	c	19.3260704	7.75	40,59,102
Agonum marginatum	Agonum	Carabidae	Coleoptera	Insecta	predator	animals	active	chewers	p	g/w	c	32.1578301	9.5	40,64
Agonum muelleri	Agonum	Carabidae	Coleoptera	Insecta	predator	animals	active	chewers	p	g	c	20.9231976	8	40,64,83
Agonum sexpunctatum	Agonum	Carabidae	Coleoptera	Insecta	predator	animals	active	chewers	p	g	c	22.5970281	8.25	40,52,89
Agonum versutum	Agonum	Carabidae	Coleoptera	Insecta	predator	animals	active	chewers	p	g	c	19.3260704	7.75	7,40
Agriotes gallicus	Agriotes	Elateridae	Coleoptera	Insecta	herbivore	plant material	active	chewers	p	h	c	14.9827039	7	40,45
Agriotes lineatus	Agriotes	Elateridae	Coleoptera	Insecta	herbivore	plant material	active	chewers	p	h	c	28.0905677	9	40,41,52
Agriotes obscurus	Agriotes	Elateridae	Coleoptera	Insecta	herbivore	plant material	active	chewers	p	h	c	26.1795478	8.75	40,41,52
Agriotes pilosellus	Agriotes	Elateridae	Coleoptera	Insecta	herbivore	plant material	active	chewers	p	h	c	96.6382024	14.75	40,41,52
Agriotes sputator	Agriotes	Elateridae	Coleoptera	Insecta	herbivore	plant material	active	chewers	p	h	c	16.3570641	7.25	40,45
Agrypnus murinus	Agrypnus	Elateridae	Coleoptera	Insecta	predator	animals	active	chewers	p	g	c	92.5936861	14.5	40,52,102
Agyneta affinis	Agyneta	Linyphiidae	Araneae	Arachnida	predator	animals	passive	extraintestinal	p	g/h	b	0.8025809	1.75	65,101
Agyneta rurestris	Agyneta	Linyphiidae	Araneae	Arachnida	predator	animals	passive	extraintestinal	p	g	b	1.1392045	2	52,101
Agyneta saxatilis	Agyneta	Linyphiidae	Araneae	Arachnida	predator	animals	passive	extraintestinal	p	g/h	b	1.3771653	2.15	27,65
Aleochara bilineata	Aleochara	Staphylinidae	Coleoptera	Insecta	predator	animals	par	chewers	p	g	c	1.0195959	4	40,52,59
Aleochara bipustulata	Aleochara	Staphylinidae	Coleoptera	Insecta	predator	animals	par	chewers	p	g	a	0.5899465	3.25	40,52,59
Aleochara brevipennis	Aleochara	Staphylinidae	Coleoptera	Insecta	predator	animals	par	chewers	p	g	a	1.3906408	4.5	40,52,59
Aleochara curtula	Aleochara	Staphylinidae	Coleoptera	Insecta	predator	animals	par	chewers	p	g	c	2.9677584	6	40,52,59,89
Aleochara erythroptera	Aleochara	Staphylinidae	Coleoptera	Insecta	predator	animals	par	chewers	p	g	c	2.0874677	5.25	9,10,40,59,91,102
Aleochara haematoptera	Aleochara	Staphylinidae	Coleoptera	Insecta	predator	animals	par	chewers	p	g	c	1.0195959	4	25,40,59
Aleochara haemoptera	Aleochara	Staphylinidae	Coleoptera	Insecta	predator	animals	par	chewers	p	n	c	1.0195959	4	25,40,43,52,59
Aleochara intricata	Aleochara	Staphylinidae	Coleoptera	Insecta	predator	animals	par	chewers	p	g	c	1.1962028	4.25	25,40,59
Aleochara irmgardis	Aleochara	Staphylinidae	Coleoptera	Insecta	predator	animals	par	chewers	p	g	c	1.0195959	4	40,52,59,74,102
Aleochara ruficornis	Aleochara	Staphylinidae	Coleoptera	Insecta	predator	animals	par	chewers	p	g	a	2.6529238	5.75	40,41,42,52
Aleochara spadicea	Aleochara	Staphylinidae	Coleoptera	Insecta	predator	animals	par	chewers	p	n	c	2.0874677	5.25	40,59
Aleochara sparsa	Aleochara	Staphylinidae	Coleoptera	Insecta	predator	animals	par	chewers	p	t	c	0.7171653	3.5	25,40,43,56
Aleochara spissicornis	Aleochara	Staphylinidae	Coleoptera	Insecta	predator	animals	par	chewers	p	g	c	0.3798758	2.75	25,40,62
Alevonota gracilenta	Alevonota	Staphylinidae	Coleoptera	Insecta	detritivore	mycelium	active	chewers	p	g	c	0.3276836	2.6	12,25,40,43
Allagelena gracilens	Allagelena	Agelenidae	Araneae	Arachnida	predator	animals	passive	extraintestinal	p	h	b	37.9786902	7.5	20,52,101
Alnetoidia alneti	Alnetoidia	Cicadellidae	Hemiptera	Insecta	herbivore	plant sap	active	suckers	p	t	c	3.6316357	4.1	15,22,36
Aloconota gregaria	Aloconota	Staphylinidae	Coleoptera	Insecta	predator	animals	active	chewers	p	g/w	c	0.5899465	3.25	40,52
Aloconota sulcifrons	Aloconota	Staphylinidae	Coleoptera	Insecta	predator	animals	active	chewers	p	g/w	c	0.7724264	3.6	40,57,59
Alopecosa cuneata	Alopecosa	Lycosidae	Araneae	Arachnida	predator	animals	active	extraintestinal	p	g	a	31.9047033	7.125	20,52,101
Alopecosa farinosa	Alopecosa	Lycosidae	Araneae	Arachnida	predator	animals	active	extraintestinal	p	g	b	88.2225347	10.5	101
Alopecosa pulverulenta	Alopecosa	Lycosidae	Araneae	Arachnida	predator	animals	active	extraintestinal	p	g	b	34.9252715	7.375	52,101
Alophus triguttatus	Alophus	Curculionidae	Coleoptera	Insecta	herbivore	plant material	active	chewers	p	h	c	20.5976744	7.95	40,52
Alphitophagus bifasciatus	Alphitophagus	Tenebrionidae	Coleoptera	Insecta	detritivore	mycelium	active	chewers	m	g	c	0.9773289	2.35	40,59,76,91
Altica aenescens	Altica	Chrysomelidae	Coleoptera	Insecta	herbivore	plant material	active	chewers	m	h	c	6.4583857	5	36,40,71
Altica oleracea	Altica	Chrysomelidae	Coleoptera	Insecta	herbivore	plant material	active	chewers	p	h	c	2.5532042	3.45	40,52
Alydus calcaratus	Alydus	Alydidae	Hemiptera	Insecta	herbivore	plant sap	active	suckers	o	g	c	36.7472498	11	45,97
Amara aenea	Amara	Carabidae	Coleoptera	Insecta	omnivore	animals/plant material	active	chewers	p	g	c	17.804436	7.5	40,52,91
Amara aulica	Amara	Carabidae	Coleoptera	Insecta	omnivore	animals/plant material	active	chewers	p	g	c	67.5201915	12.78	40,52
Amara bifrons	Amara	Carabidae	Coleoptera	Insecta	omnivore	animals/plant material	active	chewers	p	g	c	12.4479061	6.5	40,52
Amara communis	Amara	Carabidae	Coleoptera	Insecta	predator	animals	active	chewers	p	g	c	14.9827039	7	40,52
Amara consularis	Amara	Carabidae	Coleoptera	Insecta	predator	animals	active	chewers	p	g	c	22.5970281	8.25	40,52
Amara convexior	Amara	Carabidae	Coleoptera	Insecta	omnivore	animals/plant material	active	chewers	p	g	c	20.9231976	8	40,52
Amara equestris	Amara	Carabidae	Coleoptera	Insecta	omnivore	animals/plant material	active	chewers	p	g	c	46.7176896	11.03	40,52
Amara eurynota	Amara	Carabidae	Coleoptera	Insecta	omnivore	animals/plant material	active	chewers	p	g	c	46.4005476	11	40,52,102
Amara familiaris	Amara	Carabidae	Coleoptera	Insecta	omnivore	animals/plant material	active	chewers	p	g	c	12.4479061	6.5	40,52
Amara littorea	Amara	Carabidae	Coleoptera	Insecta	omnivore	animals	active	chewers	p	g	c	19.3260704	7.75	40,43,59
Amara lunicollis	Amara	Carabidae	Coleoptera	Insecta	omnivore	animals/plant material	active	chewers	p	g	c	17.804436	7.5	40,52
Amara majuscula	Amara	Carabidae	Coleoptera	Insecta	omnivore	animals	active	chewers	p	g	c	26.1795478	8.75	40,52
Amara montivaga	Amara	Carabidae	Coleoptera	Insecta	omnivore	animals/plant material	active	chewers	p	g	c	24.3487535	8.5	40,52
Amara nitida	Amara	Carabidae	Coleoptera	Insecta	omnivore	animals/plant material	active	chewers	p	g	c	20.9231976	8	40,52
Amara ovata	Amara	Carabidae	Coleoptera	Insecta	omnivore	animals/plant material	active	chewers	p	g	c	26.4046116	8.78	40,52
Amara plebeja	Amara	Carabidae	Coleoptera	Insecta	omnivore	animals/plant material	active	chewers	p	g	c	14.9827039	7	40,52
Amara similata	Amara	Carabidae	Coleoptera	Insecta	omnivore	animals/plant material	active	chewers	p	g	c	22.5970281	8.25	40,52
Amara tibialis	Amara	Carabidae	Coleoptera	Insecta	omnivore	animals	active	chewers	p	g	c	7.2965644	5.25	40,89
Amblytylus nasutus	Amblytylus	Miridae	Hemiptera	Insecta	herbivore	plant sap	active	suckers	o	h	c	4.065697	4.35	52,95
Amischa analis	Amischa	Staphylinidae	Coleoptera	Insecta	predator	animals	active	chewers	p	g	c	0.2238726	2.25	40,52
Amphiareus obscuriceps	Amphiareus	Anthocoridae	Hemiptera	Insecta	predator	animals	active	suckers	p	g/h	c	1.3694194	2.75	88,91,96
Amphimallon solstitiale	Amphimallon	Melolonthidae	Coleoptera	Insecta	herbivore	plant material	active	chewers	p	g/t	c	118.4415485	16	40,52
Anacaena limbata	Anacaena	Hydrophilidae	Coleoptera	Insecta	predator	animals	active	chewers	p	g/w	c	1.4480084	2.75	40,102
Anaceratagallia ribauti	Anaceratagallia	Cicadellidae	Hemiptera	Insecta	herbivore	plant sap	active	suckers	o	h	c	1.7235001	3	22,52
Anaceratagallia venosa	Anaceratagallia	Cicadellidae	Hemiptera	Insecta	herbivore	plant sap	active	suckers	o	h	c	1.8280937	3.075	22,64,102
Anaspis flava	Anaspis	Scraptiidae	Coleoptera	Insecta	omnivore	plant material	active	chewers	p	t	c	2.461664	3.4	40,45,89
Anaspis frontalis	Anaspis	Scraptiidae	Coleoptera	Insecta	omnivore	plant material	active	chewers	p	t	c	2.461664	3.4	40,45,89
Anaspis maculata	Anaspis	Scraptiidae	Coleoptera	Insecta	detritivore	dead plant material	active	chewers	p	h	c	1.4480084	2.75	40,49,89
Anaulacaspis nigra	Anaulacaspis	Staphylinidae	Coleoptera	Insecta	predator	animals	active	chewers	p	g	c	0.143389	1.9	40,43,59
Anchomenus dorsalis	Anchomenus	Carabidae	Coleoptera	Insecta	predator	animals	active	chewers	p	g	c	13.93493	6.8	40,52,83
Andrena chrysosceles	Andrena	Andrenidae	Hymenoptera	Insecta	herbivore	nectar_pollen	active	chewers	p	g/h	d	26.9039316	9.25	4,61,90
Andrena flavipes	Andrena	Andrenidae	Hymenoptera	Insecta	herbivore	nectar_pollen	active	chewers	p	g/h	d	45.386127	11	4,49,61
Andrena gelriae	Andrena	Andrenidae	Hymenoptera	Insecta	herbivore	nectar_pollen	active	chewers	o	g/h	d	39.441126	10.5	4,90
Andrena gravida	Andrena	Andrenidae	Hymenoptera	Insecta	herbivore	nectar_pollen	active	chewers	p	g/h	d	62.8050717	12.25	4,61
Andrena haemorrhoa	Andrena	Andrenidae	Hymenoptera	Insecta	herbivore	nectar_pollen	active	chewers	p	g/h	d	36.6745358	10.25	4,61
Andrena hattorfiana	Andrena	Andrenidae	Hymenoptera	Insecta	herbivore	nectar_pollen	active	chewers	o	g	d	115.7293249	15	4,61
Andrena intermedia	Andrena	Andrenidae	Hymenoptera	Insecta	herbivore	nectar_pollen	active	chewers	o	g/h	d	48.5711418	11.25	4,90
Andrena labiata	Andrena	Andrenidae	Hymenoptera	Insecta	herbivore	nectar_pollen	active	chewers	p	g/h	d	17.3590351	8	4,61
Andrena minutula	Andrena	Andrenidae	Hymenoptera	Insecta	herbivore	nectar_pollen	active	chewers	p	g/h	d	7.2855186	6	4,61
Andrena minutuloides	Andrena	Andrenidae	Hymenoptera	Insecta	herbivore	nectar_pollen	active	chewers	p	h	d	8.2407339	6.25	4,52
Andrena nigroaenea	Andrena	Andrenidae	Hymenoptera	Insecta	herbivore	nectar_pollen	active	chewers	p	g/h	d	79.5879871	13.25	4,61
Andrena nitida	Andrena	Andrenidae	Hymenoptera	Insecta	herbivore	nectar_pollen	active	chewers	p	g/h	d	89.0015445	13.75	4,61
Andrena nitidiuscula	Andrena	Andrenidae	Hymenoptera	Insecta	herbivore	nectar_pollen	active	chewers	o	g	d	15.7729359	7.75	4,90
Andrena ovatula	Andrena	Andrenidae	Hymenoptera	Insecta	herbivore	nectar_pollen	active	chewers	p	h	d	24.7687388	9	4,52,61
Andrena subopaca	Andrena	Andrenidae	Hymenoptera	Insecta	herbivore	nectar_pollen	active	chewers	p	g/h	d	9.2762514	6.5	4,61
Andrena ventralis	Andrena	Andrenidae	Hymenoptera	Insecta	herbivore	nectar_pollen	active	chewers	o	g/h	d	20.8442521	8.5	4,61
Andrena viridescens	Andrena	Andrenidae	Hymenoptera	Insecta	herbivore	nectar_pollen	active	chewers	o	h	d	10.3953421	6.75	4,52
Anisodactylus binotatus	Anisodactylus	Carabidae	Coleoptera	Insecta	omnivore	animals/plant material	active	chewers	p	g	c	43.3000929	10.7	40,43,52,71
Anomognathus cuspidatus	Anomognathus	Staphylinidae	Coleoptera	Insecta	predator	animals	active	chewers	p	t	c	0.0988713	1.65	40,89
Anoscopus flavostriatus	Anoscopus	Cicadellidae	Hemiptera	Insecta	herbivore	plant sap	active	suckers	p	h	c	2.3642867	3.425	22,42,52
Anoscopus serratulae	Anoscopus	Cicadellidae	Hemiptera	Insecta	herbivore	plant sap	active	suckers	o	h	c	3.2726641	3.925	22,52
Anotylus hamatus	Anotylus	Staphylinidae	Coleoptera	Insecta	predator	animals	active	chewers	p	g	c	0.064128	1.4	40,52,65
Anotylus insecatus	Anotylus	Staphylinidae	Coleoptera	Insecta	predator	animals	active	chewers	p	g	c	1.1962028	4.25	40,52,65
Anotylus inustus	Anotylus	Staphylinidae	Coleoptera	Insecta	predator	animals	active	chewers	p	g	c	0.7171653	3.5	40,52,89
Anotylus mutator	Anotylus	Staphylinidae	Coleoptera	Insecta	predator	animals	active	chewers	p	g	c	0.5899465	3.25	40,43,59,65
Anotylus nitidulus	Anotylus	Staphylinidae	Coleoptera	Insecta	predator	animals	active	chewers	p	g	c	0.2238726	2.25	40,43,89
Anotylus rugosus	Anotylus	Staphylinidae	Coleoptera	Insecta	predator	animals	active	chewers	p	g	c	1.8356334	5	40,52,65,89
Anotylus sculpturatus	Anotylus	Staphylinidae	Coleoptera	Insecta	predator	animals	active	chewers	p	g	c	0.5899465	3.25	40,52,65
Anotylus tetracarinatus	Anotylus	Staphylinidae	Coleoptera	Insecta	predator	animals	active	chewers	p	g	c	0.153547	1.95	40,52,65,89
Anthicus antherinus	Anthicus	Anthicidae	Coleoptera	Insecta	detritivore	dead plant material	active	chewers	p	g	c	2.198975	3.25	40,52,89,102
Anthocomus fasciatus	Anthocomus	Melyridae	Coleoptera	Insecta	predator	animals	active	chewers	p	g/h	c	2.198975	3.25	40,64,89,102
Anthocoris nemorum	Anthocoris	Anthocoridae	Hemiptera	Insecta	predator	animals	active	suckers	p	h/t	c	3.2338875	3.95	45,96,102
Anyphaena accentuata	Anyphaena	Anyphaenidae	Araneae	Arachnida	predator	animals	active	extraintestinal	p	t	b	22.6252447	6.25	20,24,52
Aphanus rolandri	Aphanus	Rhyparochromidae	Hemiptera	Insecta	omnivore	plant material	active	suckers	p	g	c	11.9424581	6.85	97,102
Aphrodes bicincta	Aphrodes	Cicadellidae	Hemiptera	Insecta	herbivore	plant sap	active	suckers	o	h	c	9.1890015	6.05	22,52
Aphrodes diminuta	Aphrodes	Cicadellidae	Hemiptera	Insecta	herbivore	plant sap	active	suckers	o	h	c	8.4807429	5.85	22,45
Aphrodes makarovi	Aphrodes	Cicadellidae	Hemiptera	Insecta	herbivore	plant sap	active	suckers	p	h	c	11.4116782	6.625	22,52
Aphrophora alni	Aphrophora	Aphrophoridae	Hemiptera	Insecta	herbivore	plant sap	active	suckers	p	h/t	c	15.3425015	7.5	22,45,71
Aphthona atrocaerulea	Aphthona	Chrysomelidae	Coleoptera	Insecta	herbivore	plant material	active	chewers	m	h	c	0.5016913	1.8	23,36,40
Aphthona euphorbiae	Aphthona	Chrysomelidae	Coleoptera	Insecta	herbivore	plant material	active	chewers	p	h	c	0.4675609	1.75	36,40,45,64,76
Aphthona pallida	Aphthona	Chrysomelidae	Coleoptera	Insecta	herbivore	plant material	active	chewers	m	h	c	0.4035779	1.65	40,52
Aphthona venustula	Aphthona	Chrysomelidae	Coleoptera	Insecta	herbivore	plant material	active	chewers	m	h	c	0.7376842	2.1	40,45
Apion cruentatum	Apion	Apionidae	Coleoptera	Insecta	herbivore	plant material	active	chewers	m	h	c	1.8000321	3	40,52
Apion frumentarium	Apion	Apionidae	Coleoptera	Insecta	herbivore	plant material	active	chewers	m	h	c	3.4693857	3.9	40,52
Apion haematodes	Apion	Apionidae	Coleoptera	Insecta	herbivore	plant material	active	chewers	m	h	c	1.3198906	2.65	36,40,52,89
Apis mellifera	Apis	Apidae	Hymenoptera	Insecta	herbivore	nectar_pollen	active	chewers	p	h	d	67.4784039	12	6,52,90
Apolygus lucorum	Apolygus	Miridae	Hemiptera	Insecta	herbivore	plant sap	active	suckers	p	h	c	6.9417489	5.45	52,95
Apostenus fuscus	Apostenus	Liocranidae	Araneae	Arachnida	predator	animals	active	extraintestinal	p	g	a	4.4283613	3.225	101
Araeoncus humilis	Araeoncus	Linyphiidae	Araneae	Arachnida	predator	animals	active	extraintestinal	p	g	b	0.5837677	1.55	52,101
Araneus diadematus	Araneus	Araneidae	Araneae	Arachnida	predator	animals	passive	extraintestinal	p	h/t	b	106.5296502	11	20,24,27,52
Araneus quadratus	Araneus	Araneidae	Araneae	Arachnida	predator	animals	passive	extraintestinal	p	g/h	b	134.6589103	12	20,45,101
Araniella cucurbitina	Araniella	Araneidae	Araneae	Arachnida	predator	animals	passive	extraintestinal	p	h/t	b	14.5341288	5.25	20,24,52,101
Araniella displicata	Araniella	Araneidae	Araneae	Arachnida	predator	animals	passive	extraintestinal	p	t	b	53.201658	8.5	20,101
Arctosa leopardus	Arctosa	Lycosidae	Araneae	Arachnida	predator	animals	active	extraintestinal	p	g	b	41.482529	7.875	101
Arctosa lutetiana	Arctosa	Lycosidae	Araneae	Arachnida	predator	animals	active	extraintestinal	p	g	a	50.2933369	8.475	52,101
Argenna subnigra	Argenna	Dictynidae	Araneae	Arachnida	predator	animals	passive	extraintestinal	p	g	b	1.6436605	2.3	24,52,101
Argiope bruennichi	Argiope	Araneidae	Araneae	Arachnida	predator	animals	passive	extraintestinal	p	h	a	88.0804185	10.25	20,52
Armadillidium vulgare	Armadillidium	Armadillidiidae	Isopoda	Malacostraca	detritivore	dead animals/dead plant material	active	chewers	p	g	a	150.4766847	15	52,102
Armadillidium zenckeri	Armadillidium	Armadillidiidae	Isopoda	Malacostraca	detritivore	dead animals/dead plant material	active	chewers	p	g	a	23.5567548	8	33,102
Arocephalus languidus	Arocephalus	Cicadellidae	Hemiptera	Insecta	herbivore	plant sap	active	suckers	o	h	c	1.1423407	2.525	22,45
Arthaldeus pascuella	Arthaldeus	Cicadellidae	Hemiptera	Insecta	herbivore	plant sap	active	suckers	o	h	c	2.3642867	3.425	22,52
Arthaldeus striifrons	Arthaldeus	Cicadellidae	Hemiptera	Insecta	herbivore	plant sap	active	suckers	m	h	c	2.7071288	3.625	22,45
Artianus interstitialis	Artianus	Cicadellidae	Hemiptera	Insecta	herbivore	plant sap	active	suckers	o	h	c	5.9710847	5.05	22,52
Asaphidion curtum	Asaphidion	Carabidae	Coleoptera	Insecta	predator	animals	active	chewers	p	g	c	4.1758652	4.2	7,40,89,102
Asaphidion flavipes	Asaphidion	Carabidae	Coleoptera	Insecta	predator	animals	active	chewers	p	g	c	4.6911049	4.4	40,52
Asaphidion pallipes	Asaphidion	Carabidae	Coleoptera	Insecta	predator	animals	active	chewers	m	g	c	5.9846683	4.85	40,52
Asiraca clavicornis	Asiraca	Delphacidae	Hemiptera	Insecta	herbivore	plant sap	active	suckers	p	h	c	3.7921574	4.175	22,45
Asthenargus helveticus	Asthenargus	Linyphiidae	Araneae	Arachnida	predator	animals	passive	extraintestinal	p	g	b	0.4469859	1.4	65,101
Atheroides serrulatus	Atheroides	Aphididae	Hemiptera	Insecta	herbivore	plant sap	active	suckers	p	h	a	0.6947758	2.05	36,102
Atheta aegra	Atheta	Staphylinidae	Coleoptera	Insecta	predator	animals	active	chewers	p	g	c	0.115453	1.75	40,45,79,89
Atheta britanniae	Atheta	Staphylinidae	Coleoptera	Insecta	predator	animals	active	chewers	p	g	c	0.5208805	3.1	40,59,76,89
Atheta celata	Atheta	Staphylinidae	Coleoptera	Insecta	predator	animals	active	chewers	p	g	c	0.1641399	2	40,43,45
Atheta crassicornis	Atheta	Staphylinidae	Coleoptera	Insecta	predator	animals	active	chewers	p	g	c	0.5208805	3.1	37,40,52
Atheta elongatula	Atheta	Staphylinidae	Coleoptera	Insecta	detritivore	mycelium	active	chewers	p	g	c	0.5899465	3.25	40,45
Atheta fungicola	Atheta	Staphylinidae	Coleoptera	Insecta	predator	animals	active	chewers	p	g	c	0.5208805	3.1	40,52,81
Atheta laticeps	Atheta	Staphylinidae	Coleoptera	Insecta	predator	animals	active	chewers	p	g/w	c	0.083854	1.55	25,40,89
Atheta laticollis	Atheta	Staphylinidae	Coleoptera	Insecta	detritivore	mycelium	active	chewers	p	g	c	0.3445505	2.65	40,52,59
Atheta minuscula	Atheta	Staphylinidae	Coleoptera	Insecta	detritivore	mycelium	active	chewers	p	g	c	0.0527522	1.3	25,40,59
Atheta nigra	Atheta	Staphylinidae	Coleoptera	Insecta	predator	animals	active	chewers	p	g	c	0.1641399	2	40,45,52
Atheta oblita	Atheta	Staphylinidae	Coleoptera	Insecta	detritivore	mycelium	active	chewers	p	g	c	0.2110006	2.2	40,52
Atheta palustris	Atheta	Staphylinidae	Coleoptera	Insecta	predator	animals	active	chewers	p	g	c	0.28019	2.45	40,52
Atheta serrata	Atheta	Staphylinidae	Coleoptera	Insecta	detritivore	mycelium	active	chewers	p	n	c	0.3798758	2.75	40,59
Atheta subtilis	Atheta	Staphylinidae	Coleoptera	Insecta	detritivore	mycelium	active	chewers	p	g	c	0.2110006	2.2	40,43,59
Atheta triangulum	Atheta	Staphylinidae	Coleoptera	Insecta	detritivore	mycelium	active	chewers	p	g	c	0.7444777	3.55	40,52
Atheta xanthopus	Atheta	Staphylinidae	Coleoptera	Insecta	predator	animals	active	chewers	p	g	c	0.4777652	3	40,89
Athous bicolor	Athous	Elateridae	Coleoptera	Insecta	herbivore	plant material	active	chewers	p	g	c	32.1578301	9.5	40,52
Athysanus argentarius	Athysanus	Cicadellidae	Hemiptera	Insecta	herbivore	plant sap	active	suckers	o	h	c	14.3842872	7.3	22,52
Atomaria analis	Atomaria	Cryptophagidae	Coleoptera	Insecta	detritivore	mycelium	active	chewers	p	g/h	c	0.5372748	1.85	40,52,59
Atomaria atra	Atomaria	Cryptophagidae	Coleoptera	Insecta	detritivore	mycelium	active	chewers	m	g	c	0.3451593	1.55	40,52
Atomaria atricapilla	Atomaria	Cryptophagidae	Coleoptera	Insecta	detritivore	mycelium	active	chewers	p	g/h	c	0.4348633	1.7	40,52,59
Atomaria basalis	Atomaria	Cryptophagidae	Coleoptera	Insecta	detritivore	mycelium	active	chewers	p	g	c	0.3736836	1.6	40,52
Atomaria fuscata	Atomaria	Cryptophagidae	Coleoptera	Insecta	detritivore	mycelium	active	chewers	m	g	c	0.4035779	1.65	40,52
Atomaria lewisi	Atomaria	Cryptophagidae	Coleoptera	Insecta	detritivore	mycelium	active	chewers	m	g	c	0.4348633	1.7	40,52,89
Atomaria linearis	Atomaria	Cryptophagidae	Coleoptera	Insecta	detritivore	mycelium	active	chewers	m	g	c	0.2443232	1.35	40,52
Atomaria nigrirostris	Atomaria	Cryptophagidae	Coleoptera	Insecta	detritivore	mycelium	active	chewers	m	g	c	0.4035779	1.65	40,52
Atomaria nigriventris	Atomaria	Cryptophagidae	Coleoptera	Insecta	detritivore	mycelium	active	chewers	p	g/h	c	0.2675877	1.4	40,52,59
Atomaria puncticollis	Atomaria	Cryptophagidae	Coleoptera	Insecta	detritivore	mycelium	active	chewers	m	h	c	0.4348633	1.7	25,38,40
Atomaria pusilla	Atomaria	Cryptophagidae	Coleoptera	Insecta	detritivore	mycelium	active	chewers	m	g/h	c	0.1463939	1.1	40,60
Atomaria rhenana	Atomaria	Cryptophagidae	Coleoptera	Insecta	detritivore	mycelium	active	chewers	m	g	c	0.2675877	1.4	25,40
Atomaria rubella	Atomaria	Cryptophagidae	Coleoptera	Insecta	detritivore	mycelium	active	chewers	m	g	c	0.5016913	1.8	25,40
Atomaria testacea	Atomaria	Cryptophagidae	Coleoptera	Insecta	detritivore	mycelium	active	chewers	p	g/h	c	0.2921335	1.45	40,52,59
Atomaria zetterstedti	Atomaria	Cryptophagidae	Coleoptera	Insecta	detritivore	mycelium	active	chewers	m	g	c	0.4348633	1.7	25,40
Attagenus smirnovi	Attagenus	Dermestidae	Coleoptera	Insecta	detritivore	dead animals	active	chewers	p	n	c	3.0413928	3.7	42,102
Attelabus pisi	Attelabus	Attelabidae	Coleoptera	Insecta	herbivore	plant material	active	chewers	o	h	c	1.1988283	2.55	36,40,49
Aulacobaris lepidii	Aulacobaris	Curculionidae	Coleoptera	Insecta	herbivore	plant material	active	chewers	o	h	c	2.461664	3.4	40,52,102
Aulonia albimana	Aulonia	Lycosidae	Araneae	Arachnida	predator	animals	active	extraintestinal	p	g	a	7.1334713	4.025	52,101
Autalia rivularis	Autalia	Staphylinidae	Coleoptera	Insecta	predator	animals	active	chewers	p	g	c	0.143389	1.9	40,45,52
Axinotarsus pulicarius	Axinotarsus	Melyridae	Coleoptera	Insecta	predator	animals	active	chewers	o	h	c	2.198975	3.25	40,45
Badister bullatus	Badister	Carabidae	Coleoptera	Insecta	predator	animals	active	chewers	p	g	c	8.3844919	5.55	40,52
Badister lacertosus	Badister	Carabidae	Coleoptera	Insecta	predator	animals	active	chewers	p	g	c	10.1895799	6	40,52
Badister sodalis	Badister	Carabidae	Coleoptera	Insecta	predator	animals	active	chewers	p	g/w	c	4.9623169	4.5	7,40,52
Balclutha punctata	Balclutha	Cicadellidae	Hemiptera	Insecta	herbivore	plant sap	active	suckers	o	h	c	3.0772205	3.825	22,52
Ballus chalybeius	Ballus	Salticidae	Araneae	Arachnida	predator	animals	active	extraintestinal	p	h	b	5.3262005	3.5	20,45,101
Barynotus obscurus	Barynotus	Curculionidae	Coleoptera	Insecta	herbivore	plant material	active	chewers	p	g/h	c	26.1795478	8.75	40,52,64
Bathyphantes gracilis	Bathyphantes	Linyphiidae	Araneae	Arachnida	predator	animals	passive	extraintestinal	p	h	b	1.551582	2.25	20,52,101
Bathyphantes nigrinus	Bathyphantes	Linyphiidae	Araneae	Arachnida	predator	animals	passive	extraintestinal	p	h	b	2.3832737	2.65	52,101
Bathyphantes parvulus	Bathyphantes	Linyphiidae	Araneae	Arachnida	predator	animals	passive	extraintestinal	p	h	b	1.2546959	2.075	27,52,101
Bathysolen nubilus	Bathysolen	Coreidae	Hemiptera	Insecta	herbivore	plant sap	active	suckers	o	g	a	8.2122256	5.85	52,71,97
Batophila rubi	Batophila	Chrysomelidae	Coleoptera	Insecta	herbivore	plant material	active	chewers	o	t	a	0.4348633	1.7	40,45,52
Bembidion gilvipes	Bembidion	Carabidae	Coleoptera	Insecta	predator	animals	active	chewers	p	g	c	1.4480084	2.75	40,45
Bembidion guttula	Bembidion	Carabidae	Coleoptera	Insecta	predator	animals	active	chewers	p	g	c	2.2845642	3.3	40,52
Bembidion lampros	Bembidion	Carabidae	Coleoptera	Insecta	predator	animals	active	chewers	p	g	c	2.461664	3.4	40,52
Bembidion lunulatum	Bembidion	Carabidae	Coleoptera	Insecta	predator	animals	active	chewers	p	g/w	c	2.9396421	3.65	40,52,64
Bembidion obtusum	Bembidion	Carabidae	Coleoptera	Insecta	predator	animals	active	chewers	p	g	c	2.1153396	3.2	40,52
Bembidion properans	Bembidion	Carabidae	Coleoptera	Insecta	predator	animals	active	chewers	m	g	c	3.5817011	3.95	40,52
Bembidion quadrimaculatum	Bembidion	Carabidae	Coleoptera	Insecta	predator	animals	active	chewers	p	g	c	1.8760046	3.05	40,52,102
Berytinus crassipes	Berytinus	Berytidae	Hemiptera	Insecta	herbivore	plant sap	active	suckers	o	h	c	5.7930922	5.05	45,97
Berytinus minor	Berytinus	Berytidae	Hemiptera	Insecta	herbivore	plant sap	active	suckers	o	h	c	8.8941716	6.05	52,97
Bibloplectus minutissimus	Bibloplectus	Staphylinidae	Coleoptera	Insecta	predator	animals	active	chewers	p	g/w	c	0.0300493	1.05	40,59,67
Bisnius fimetarius	Bisnius	Staphylinidae	Coleoptera	Insecta	predator	animals	active	chewers	p	g/h	c	3.3047898	6.25	40,89
Bisnius spermophili	Bisnius	Staphylinidae	Coleoptera	Insecta	predator	animals	active	chewers	p	n	c	2.359694	5.5	40,59
Blaniulus guttulatus	Blaniulus	Blaniulidae	Julida	Diplopoda	detritivore	dead animals	active	chewers	p	g	a	NA	11.5	33,52,102
Bledius cribricollis	Bledius	Staphylinidae	Coleoptera	Insecta	herbivore	plant material	active	chewers	p	g	c	0.9537954	3.9	25,40,102
Bledius erraticus	Bledius	Staphylinidae	Coleoptera	Insecta	herbivore	plant material	active	chewers	p	g	c	0.6904835	3.45	7,40,52,89
Bledius gallicus	Bledius	Staphylinidae	Coleoptera	Insecta	herbivore	plant material	active	chewers	p	g	c	1.1962028	4.25	40,52,59,89,102
Bledius opacus	Bledius	Staphylinidae	Coleoptera	Insecta	herbivore	plant material	active	chewers	p	g	c	1.0195959	4	40,102
Bledius procerulus	Bledius	Staphylinidae	Coleoptera	Insecta	herbivore	plant material	active	chewers	p	g	c	0.5899465	3.25	40,59
Blepharidopterus angulatus	Blepharidopterus	Miridae	Hemiptera	Insecta	omnivore	animals	active	suckers	p	t	c	6.6432948	5.35	95,102
Blethisa multipunctata	Blethisa	Carabidae	Coleoptera	Insecta	predator	animals	active	chewers	p	g/w	c	51.8567505	11.5	40,76,89
Bolitobius castaneus	Bolitobius	Staphylinidae	Coleoptera	Insecta	predator	animals	active	chewers	p	g	c	2.9677584	6	40,52
Bombus cryptarum	Bombus	Apidae	Hymenoptera	Insecta	herbivore	nectar_pollen	active	chewers	p	g	d	93.0703159	13.5	6,49
Bombus hortorum	Bombus	Apidae	Hymenoptera	Insecta	herbivore	nectar_pollen	active	chewers	p	h	d	97.8512473	13.75	6,61
Bombus lapidarius	Bombus	Apidae	Hymenoptera	Insecta	herbivore	nectar_pollen	active	chewers	p	h	d	67.4784039	12	6,52,61
Bombus lucorum	Bombus	Apidae	Hymenoptera	Insecta	herbivore	nectar_pollen	active	chewers	p	g	d	97.8512473	13.75	6,61
Bombus pascuorum	Bombus	Apidae	Hymenoptera	Insecta	herbivore	nectar_pollen	active	chewers	p	h	d	124.087815	15	6,52,61
Bombus pratorum	Bombus	Apidae	Hymenoptera	Insecta	herbivore	nectar_pollen	active	chewers	p	h	d	89.3542018	13.3	6,49,61
Bombus soroeensis	Bombus	Apidae	Hymenoptera	Insecta	herbivore	nectar_pollen	active	chewers	p	h	d	113.1187627	14.5	6,52
Bombus sylvarum	Bombus	Apidae	Hymenoptera	Insecta	herbivore	nectar_pollen	active	chewers	p	h	d	102.784952	14	6,52
Bombus terrestris	Bombus	Apidae	Hymenoptera	Insecta	herbivore	nectar_pollen	active	chewers	p	h	d	219.9777819	18.5	6,52
Bombus vestalis	Bombus	Apidae	Hymenoptera	Insecta	herbivore	nectar_pollen	active	chewers	p	h	d	219.9777819	18.5	6,49,61
Boreoiulus tenuis	Boreoiulus	Blaniulidae	Julida	Diplopoda	detritivore	dead animals	active	chewers	m	g	a	NA	8.5	33,52
Brachinus crepitans	Brachinus	Carabidae	Coleoptera	Insecta	predator	animals	par	chewers	m	g	c	22.5970281	8.25	40,52,76,102
Brachinus explodens	Brachinus	Carabidae	Coleoptera	Insecta	predator	animals	par	chewers	m	g	c	10.1895799	6	40,52,102
Brachycarenus tigrinus	Brachycarenus	Rhopalidae	Hemiptera	Insecta	herbivore	plant sap	active	suckers	p	h	c	10.933967	6.6	45,97
Brachyiulus pusillus	Brachyiulus	Julidae	Julida	Diplopoda	detritivore	dead plant material	active	chewers	p	g	a	NA	10	33,83
Brachypera zoilus	Brachypera	Curculionidae	Coleoptera	Insecta	herbivore	plant material	active	chewers	o	h	c	17.804436	7.5	40,52
Brachypterolus pulicarius	Brachypterolus	Kateretidae	Coleoptera	Insecta	herbivore	plant material	active	chewers	o	h	c	1.140901	2.5	31,40,76
Brachypterus glaber	Brachypterus	Kateretidae	Coleoptera	Insecta	herbivore	plant material	active	chewers	m	h	c	0.7376842	2.1	40,52,89
Brachypterus urticae	Brachypterus	Curculionidae	Coleoptera	Insecta	herbivore	plant material	active	chewers	m	h	c	0.5743317	1.9	40,45
Brassicogethes aeneus	Brassicogethes	Nitidulidae	Coleoptera	Insecta	herbivore	plant material	active	chewers	o	h	c	0.7376842	2.1	40,52
Bruchidius pusillus	Bruchidius	Chrysomelidae	Coleoptera	Insecta	herbivore	plant material	active	chewers	m	h	c	1.140901	2.5	25,36,40
Bruchidius varius	Bruchidius	Chrysomelidae	Coleoptera	Insecta	herbivore	plant material	active	chewers	m	h	c	1.2584859	2.6	40,52
Bruchus atomarius	Bruchus	Chrysomelidae	Coleoptera	Insecta	herbivore	plant material	active	chewers	o	h	c	1.4480084	2.75	40,45
Bruchus luteicornis	Bruchus	Chrysomelidae	Coleoptera	Insecta	herbivore	plant material	active	chewers	o	h	c	0.7823995	2.15	40,52
Bruchus rufimanus	Bruchus	Chrysomelidae	Coleoptera	Insecta	herbivore	plant material	active	chewers	o	h	c	4.9623169	4.5	40,52
Brundinia meridionalis	Brundinia	Staphylinidae	Coleoptera	Insecta	predator	animals	active	chewers	p	g	c	0.2510521	2.35	40,76
Bryaxis bulbifer	Bryaxis	Staphylinidae	Coleoptera	Insecta	predator	animals	active	chewers	p	g	c	0.064128	1.4	21,40,59,76
Byrrhus pilula	Byrrhus	Byrrhidae	Coleoptera	Insecta	herbivore	plant material	active	chewers	o	g	a	20.9231976	8	40,52
Bythinus burrellii	Bythinus	Staphylinidae	Coleoptera	Insecta	predator	animals	active	chewers	p	g	c	0.0427211	1.2	40,59
Bythinus macropalpus	Bythinus	Staphylinidae	Coleoptera	Insecta	predator	animals	active	chewers	p	g/w	c	0.0475727	1.25	40,59,89
Calamosternus granarius	Calamosternus	Aphodiidae	Coleoptera	Insecta	detritivore	feces	active	chewers	p	g	c	3.6961709	4	40,52,91
Calathus erratus	Calathus	Carabidae	Coleoptera	Insecta	predator	animals	active	chewers	p	g	a	36.5594792	10	40,42,52
Calathus fuscipes	Calathus	Carabidae	Coleoptera	Insecta	predator	animals	active	chewers	p	g	a	60.7335067	12.25	40,52
Calathus melanocephalus	Calathus	Carabidae	Coleoptera	Insecta	predator	animals	active	chewers	p	g	a	17.804436	7.5	40,52,102
Callicerus rigidicornis	Callicerus	Staphylinidae	Coleoptera	Insecta	predator	animals	active	chewers	p	g	c	1.1962028	4.25	40,52,89
Calosirus terminatus	Calosirus	Curculionidae	Coleoptera	Insecta	herbivore	plant material	active	chewers	o	h	c	0.7823995	2.15	36,40,52,76
Calvia decemguttata	Calvia	Coccinellidae	Coleoptera	Insecta	predator	animals	active	chewers	p	h/t	c	9.56438	5.85	40,102
Campylomma verbasci	Campylomma	Miridae	Hemiptera	Insecta	omnivore	animals/plant sap	active	suckers	p	h	c	1.683483	3	52,95,102
Cantharis fusca	Cantharis	Cantharidae	Coleoptera	Insecta	predator	animals	active	chewers	p	h	c	70.4648163	13	40,49,52
Cantharis lateralis	Cantharis	Cantharidae	Coleoptera	Insecta	predator	animals	active	chewers	p	h	c	10.1895799	6	40,52,71
Cantharis livida	Cantharis	Cantharidae	Coleoptera	Insecta	predator	animals	active	chewers	p	h	c	49.0831536	11.25	40,45,49,52
Cantharis rufa	Cantharis	Cantharidae	Coleoptera	Insecta	predator	animals	active	chewers	p	h	c	24.3487535	8.5	40,41,52,64
Capsus ater	Capsus	Miridae	Hemiptera	Insecta	herbivore	plant sap	active	suckers	o	h	c	7.7213108	5.7	45,95
Carabus auratus	Carabus	Carabidae	Coleoptera	Insecta	predator	animals	active	chewers	p	g	a	309.7709756	23.5	40,49,52,102
Carabus coriaceus	Carabus	Carabidae	Coleoptera	Insecta	predator	animals	active	chewers	p	g	a	963.9899626	37	40,52,83,102
Carabus granulatus	Carabus	Carabidae	Coleoptera	Insecta	predator	animals	active	chewers	p	g	a	194.2569488	19.5	40,52
Carabus nemoralis	Carabus	Carabidae	Coleoptera	Insecta	predator	animals	active	chewers	p	g	a	293.5494817	23	40,52
Carpelimus corticinus	Carpelimus	Staphylinidae	Coleoptera	Insecta	herbivore	plant material	active	chewers	p	g	c	0.1866585	2.1	40,45,52,59,69
Carpelimus elongatulus	Carpelimus	Staphylinidae	Coleoptera	Insecta	herbivore	plant material	active	chewers	p	g	c	0.2510521	2.35	40,59,69,102
Carpelimus ganglbaueri	Carpelimus	Staphylinidae	Coleoptera	Insecta	herbivore	plant material	active	chewers	p	g	c	0.1069628	1.7	25,40
Carpelimus impressus	Carpelimus	Staphylinidae	Coleoptera	Insecta	herbivore	plant material	active	chewers	p	g	c	0.28019	2.45	40,45,59
Carpelimus lindrothi	Carpelimus	Staphylinidae	Coleoptera	Insecta	herbivore	plant material	active	chewers	p	g	c	0.2238726	2.25	25,40
Carpelimus punctatellus	Carpelimus	Staphylinidae	Coleoptera	Insecta	herbivore	plant material	active	chewers	p	g	c	0.0769131	1.5	40,52
Carpelimus subtilis	Carpelimus	Staphylinidae	Coleoptera	Insecta	herbivore	plant material	active	chewers	p	g	c	0.0527522	1.3	25,40,59
Carpocoris fuscispinus	Carpocoris	Pentatomidae	Hemiptera	Insecta	herbivore	plant sap	active	suckers	p	h	c	47.4402467	12.25	45,98
Carpocoris purpureipennis	Carpocoris	Pentatomidae	Hemiptera	Insecta	herbivore	plant sap	active	suckers	p	h	c	45.1748893	12	52,98
Carpophilus hemipterus	Carpophilus	Nitidulidae	Coleoptera	Insecta	detritivore	mycelium	active	chewers	m	h	c	1.8000321	3	40,102
Cartodere constricta	Cartodere	Latridiidae	Coleoptera	Insecta	detritivore	mycelium	active	chewers	m	g	c	0.3736836	1.6	39,40,91,102
Cartodere nodifer	Cartodere	Latridiidae	Coleoptera	Insecta	detritivore	mycelium	active	chewers	m	n/g	c	0.4675609	1.75	40,45,102
Cassida denticollis	Cassida	Chrysomelidae	Coleoptera	Insecta	herbivore	plant material	active	chewers	o	h	c	11.2848534	6.25	40,52
Cassida hemisphaerica	Cassida	Chrysomelidae	Coleoptera	Insecta	herbivore	plant material	active	chewers	o	h	c	4.9623169	4.5	40,45
Cassida rubiginosa	Cassida	Chrysomelidae	Coleoptera	Insecta	herbivore	plant material	active	chewers	o	h	c	13.6800831	6.75	40,52
Cassida sanguinosa	Cassida	Chrysomelidae	Coleoptera	Insecta	herbivore	plant material	active	chewers	o	h	c	11.2848534	6.25	23,36,40,52
Cassida vibex	Cassida	Chrysomelidae	Coleoptera	Insecta	herbivore	plant material	active	chewers	o	h	c	11.2848534	6.25	40,52
Catapion pubescens	Catapion	Apionidae	Coleoptera	Insecta	herbivore	plant material	active	chewers	m	h	c	0.6128816	1.95	40,52
Catapion seniculus	Catapion	Apionidae	Coleoptera	Insecta	herbivore	plant material	active	chewers	m	h	c	0.5743317	1.9	40,52
Cathormiocerus aristatus	Cathormiocerus	Curculionidae	Coleoptera	Insecta	herbivore	plant material	active	chewers	p	g	c	1.8000321	3	40,52
Cathormiocerus spinosus	Cathormiocerus	Curculionidae	Coleoptera	Insecta	herbivore	plant material	active	chewers	p	g	c	1.4480084	2.75	40,59,91
Catoplatus fabricii	Catoplatus	Tingidae	Hemiptera	Insecta	herbivore	plant sap	active	suckers	m	g	c	3.5329386	4.1	52,96
Catops fuliginosus	Catops	Leiodidae	Coleoptera	Insecta	detritivore	mycelium	active	chewers	m	g	c	3.1452285	3.75	40,43,57,102
Catops nigricans	Catops	Leiodidae	Coleoptera	Insecta	detritivore	mycelium	active	chewers	m	g/n	c	5.6808159	4.75	25,40,102
Catops nigriclavis	Catops	Leiodidae	Coleoptera	Insecta	detritivore	dead animals/dead plant material	active	chewers	p	g	c	3.6961709	4	25,40,52,59
Centromerita bicolor	Centromerita	Linyphiidae	Araneae	Arachnida	predator	animals	passive	extraintestinal	p	g	b	4.070709	3.25	52,101
Centromerus serratus	Centromerus	Linyphiidae	Araneae	Arachnida	predator	animals	passive	extraintestinal	p	g	b	0.7438194	1.7	65,101
Centromerus sylvaticus	Centromerus	Linyphiidae	Araneae	Arachnida	predator	animals	passive	extraintestinal	p	g	b	3.5961825	3.1	52,101
Ceraleptus gracilicornis	Ceraleptus	Coreidae	Hemiptera	Insecta	herbivore	plant sap	active	suckers	p	h	c	38.7601042	11.25	41,97,102
Ceratapion gibbirostre	Ceratapion	Apionidae	Coleoptera	Insecta	herbivore	plant material	active	chewers	o	h	c	1.1988283	2.55	40,52
Ceratapion onopordi	Ceratapion	Apionidae	Coleoptera	Insecta	herbivore	plant material	active	chewers	o	h	c	1.3198906	2.65	40,45
Ceratinella scabrosa	Ceratinella	Linyphiidae	Araneae	Arachnida	predator	animals	passive	extraintestinal	p	g	b	0.9685366	1.88	27,45,101
Ceratomegilla undecimnotata	Ceratomegilla	Coccinellidae	Coleoptera	Insecta	predator	animals	active	chewers	p	h/t	c	10.1895799	6	40,102
Cerceris interrupta	Cerceris	Crabronidae	Hymenoptera	Insecta	predator	animals	par	chewers	p	g/h	d	20.8442521	8.5	35,49,102
Cerceris quinquefasciata	Cerceris	Crabronidae	Hymenoptera	Insecta	predator	animals	active	chewers	o	g/h	d	20.8442521	8.5	35,42
Cercyon analis	Cercyon	Hydrophilidae	Coleoptera	Insecta	predator	animals	active	chewers	p	g	c	0.6945386	2.05	8,25,40,91
Cercyon lateralis	Cercyon	Hydrophilidae	Coleoptera	Insecta	predator	animals	active	chewers	p	g	c	1.4480084	2.75	40,45,52
Cercyon pygmaeus	Cercyon	Hydrophilidae	Coleoptera	Insecta	predator	animals	active	chewers	p	g	c	0.2921335	1.45	40,52
Cercyon ustulatus	Cercyon	Hydrophilidae	Coleoptera	Insecta	predator	animals	active	chewers	p	g	c	1.6537025	2.9	40,89,102
Ceutorhynchus erysimi	Ceutorhynchus	Curculionidae	Coleoptera	Insecta	herbivore	plant material	active	chewers	o	h	c	0.92615	2.3	40,52
Ceutorhynchus floralis	Ceutorhynchus	Curculionidae	Coleoptera	Insecta	herbivore	plant material	active	chewers	o	h	c	0.5372748	1.85	40,52
Ceutorhynchus obstrictus	Ceutorhynchus	Curculionidae	Coleoptera	Insecta	herbivore	plant material	active	chewers	o	h	c	1.4480084	2.75	40,52
Ceutorhynchus pallidactylus	Ceutorhynchus	Curculionidae	Coleoptera	Insecta	herbivore	plant material	active	chewers	o	h	c	1.6537025	2.9	40,45
Ceutorhynchus querceti	Ceutorhynchus	Curculionidae	Coleoptera	Insecta	herbivore	plant material	active	chewers	m	h	c	0.7376842	2.1	40,59
Ceutorhynchus typhae	Ceutorhynchus	Curculionidae	Coleoptera	Insecta	herbivore	plant material	active	chewers	o	h	c	0.5372748	1.85	40,49,89
Chaetocnema concinna	Chaetocnema	Chrysomelidae	Coleoptera	Insecta	herbivore	plant material	active	chewers	p	h	c	0.7376842	2.1	40,52
Chaetocnema hortensis	Chaetocnema	Chrysomelidae	Coleoptera	Insecta	herbivore	plant material	active	chewers	p	h	c	0.5743317	1.9	40,52
Chaetocnema picipes	Chaetocnema	Chrysomelidae	Coleoptera	Insecta	herbivore	plant material	active	chewers	p	h	c	0.6529441	2	40,52
Chaetophora spinosa	Chaetophora	Byrrhidae	Coleoptera	Insecta	herbivore	plant material	active	chewers	p	g	c	0.2675877	1.4	40,89
Charagmus gressorius	Charagmus	Curculionidae	Coleoptera	Insecta	herbivore	plant material	active	chewers	o	h	c	24.3487535	8.5	40,43,102
Charagochilus gyllenhalii	Charagochilus	Miridae	Hemiptera	Insecta	herbivore	plant sap	active	suckers	o	h	c	2.9500303	3.8	45,95
Charopus flavipes	Charopus	Malachiidae	Coleoptera	Insecta	herbivore	plant material	active	chewers	p	h	c	0.8766142	2.25	40,52
Chilacis typhae	Chilacis	Artheneidae	Hemiptera	Insecta	herbivore	plant sap	active	suckers	m	h	c	3.9567261	4.25	45,97
Chlaenius nigricornis	Chlaenius	Carabidae	Coleoptera	Insecta	predator	animals	active	chewers	p	g/w	c	46.4005476	11	40,89,102
Chlaenius tristis	Chlaenius	Carabidae	Coleoptera	Insecta	predator	animals	active	chewers	p	g/w	c	51.8567505	11.5	23,40,89
Chlamydatus pulicarius	Chlamydatus	Miridae	Hemiptera	Insecta	herbivore	plant sap	active	suckers	p	h	c	1.0922238	2.5	52,95
Chlamydatus pullus	Chlamydatus	Miridae	Hemiptera	Insecta	herbivore	plant sap	active	suckers	p	g	c	0.9430702	2.35	52,88,95,102
Chlamydatus saltitans	Chlamydatus	Miridae	Hemiptera	Insecta	omnivore	animals/plant sap	active	suckers	p	g	c	0.9430702	2.35	52,88,95,102
Chlorita paolii	Chlorita	Cicadellidae	Hemiptera	Insecta	herbivore	plant sap	active	suckers	o	h	c	1.4932414	2.825	22,52
Chlorophanus viridis	Chlorophanus	Curculionidae	Coleoptera	Insecta	herbivore	plant material	active	chewers	p	h/t	c	32.1578301	9.5	40,52,102
Choleva fagniezi	Choleva	Leiodidae	Coleoptera	Insecta	detritivore	mycelium	active	chewers	p	g/n	c	8.1968519	5.5	21,40,59,102
Choleva oblonga	Choleva	Leiodidae	Coleoptera	Insecta	detritivore	mycelium	active	chewers	p	g	c	6.4583857	5	40,42,52,59,64,102
Chorthippus albomarginatus	Chorthippus	Acrididae	Orthoptera	Insecta	herbivore	plant material	active	chewers	o	h	c	143.430174	17.125	48,52
Chorthippus apricarius	Chorthippus	Acrididae	Orthoptera	Insecta	herbivore	plant material	active	chewers	o	h	a	131.8366326	16.5	48,52
Chorthippus biguttulus	Chorthippus	Acrididae	Orthoptera	Insecta	herbivore	plant material	active	chewers	o	h	c	141.0677387	17	48,52
Chorthippus brunneus	Chorthippus	Acrididae	Orthoptera	Insecta	herbivore	plant material	active	chewers	p	h	c	160.5841839	18	45,48
Chorthippus dorsatus	Chorthippus	Acrididae	Orthoptera	Insecta	herbivore	plant material	active	chewers	o	h	c	150.649348	17.5	48,52
Chrysolina fastuosa	Chrysolina	Chrysomelidae	Coleoptera	Insecta	herbivore	plant material	active	chewers	o	h	c	8.1968519	5.5	40,45
Chrysolina haemoptera	Chrysolina	Chrysomelidae	Coleoptera	Insecta	herbivore	plant material	active	chewers	m	h	c	14.9827039	7	23,40,52
Chrysolina oricalcia	Chrysolina	Chrysomelidae	Coleoptera	Insecta	herbivore	plant material	active	chewers	o	h	c	17.804436	7.5	40,52
Chrysolina staphylaea	Chrysomela	Chrysomelidae	Coleoptera	Insecta	herbivore	plant material	active	chewers	p	h	c	17.804436	7.5	40,52,64,89
Chrysolina sturmi	Chrysolina	Chrysomelidae	Coleoptera	Insecta	herbivore	plant material	active	chewers	p	h	c	20.9231976	8	40,49,52
Chrysomela marginata	Chrysomela	Chrysomelidae	Coleoptera	Insecta	herbivore	plant material	active	chewers	o	h	c	10.1895799	6	40,102
Cicadula persimilis	Cicadula	Cicadellidae	Hemiptera	Insecta	herbivore	plant sap	active	suckers	m	h	c	4.7172964	4.575	22,52
Cicindela campestris	Cicindela	Carabidae	Coleoptera	Insecta	predator	animals	active	chewers	p	g	c	63.8810348	12.5	40,52,102
Cicurina cicur	Cicurina	Hahniidae	Araneae	Arachnida	predator	animals	active	extraintestinal	p	g	a	20.8238639	6	52,65,101
Cidnopus pilosus	Cidnopus	Elateridae	Coleoptera	Insecta	herbivore	plant material	active	chewers	p	h	c	38.888428	10.25	40,45
Cis fagi	Cis	Ciidae	Coleoptera	Insecta	detritivore	mycelium	active	chewers	m	t	c	0.3736836	1.6	40,89
Clambus armadillo	Clambus	Clambidae	Coleoptera	Insecta	detritivore	mycelium	active	chewers	m	g	c	0.1636083	1.15	40,52,89
Clambus pubescens	Clambus	Clambidae	Coleoptera	Insecta	detritivore	mycelium	active	chewers	m	g	c	0.130315	1.05	40,52,89
Clivina collaris	Clivina	Carabidae	Coleoptera	Insecta	predator	animals	active	chewers	p	g	c	7.2965644	5.25	40,89,91
Clivina fossor	Clivina	Carabidae	Coleoptera	Insecta	predator	animals	active	chewers	p	g	c	11.2848534	6.25	40,52,89
Closterotomus norwegicus	Closterotomus	Miridae	Hemiptera	Insecta	herbivore	plant sap	active	suckers	p	h	c	12.7865321	7.05	45,95
Clubiona brevipes	Clubiona	Clubionidae	Araneae	Arachnida	predator	animals	active	extraintestinal	p	h	b	14.7658424	5.5	24,52,64,101,102
Clubiona comta	Clubiona	Clubionidae	Araneae	Arachnida	predator	animals	active	extraintestinal	p	g/h/t	b	8.2536382	4.25	27,101,102
Clubiona lutescens	Clubiona	Clubionidae	Araneae	Arachnida	predator	animals	active	extraintestinal	p	h	b	25.4414101	7	20,101
Clubiona reclusa	Clubiona	Clubionidae	Araneae	Arachnida	predator	animals	active	extraintestinal	p	g/h	b	21.5244733	6.5	20,52,101
Clytra laeviuscula	Clytra	Chrysomelidae	Coleoptera	Insecta	omnivore	animals/plant material	active	chewers	p	n	c	28.0905677	9	40,45,49,102
Cnephalocotes obscurus	Cnephalocotes	Linyphiidae	Araneae	Arachnida	predator	animals	passive	extraintestinal	p	g	b	0.7438194	1.7	45,101
Coccinella septempunctata	Coccinella	Coccinellidae	Coleoptera	Insecta	predator	animals	active	chewers	o	h	c	12.9324076	6.6	40,52
Coelotes terrestris	Coelotes	Agelenidae	Araneae	Arachnida	predator	animals	passive	extraintestinal	p	g	b	100.1343295	10.75	20,52
Colletes daviesanus	Colletes	Colletidae	Hymenoptera	Insecta	herbivore	nectar_pollen	active	chewers	o	h	d	28.4893135	8.75	5,49
Collinsia inerrans	Collinsia	Linyphiidae	Araneae	Arachnida	predator	animals	active	extraintestinal	p	g	b	1.1022307	1.975	52,101
Collyria coxator	Collyria	Ichneumonidae	Hymenoptera	Insecta	predator	animals	par	chewers	m	h	d	4.333681	5.9	71,91
Compsidolon salicellum	Compsidolon	Miridae	Hemiptera	Insecta	omnivore	animals/plant sap	active	suckers	p	t	c	2.7691258	3.7	42,88,95,102
Conocephalus fuscus	Conocephalus	Tettigoniidae	Orthoptera	Insecta	omnivore	animals/plant material	active	chewers	p	h	c	110.2739003	15.25	45,47,102
Conosanus obsoletus	Conosanus	Cicadellidae	Hemiptera	Insecta	herbivore	plant sap	active	suckers	o	h	c	7.0063449	5.4	22,45,52
Contacyphon ochraceus	Contacyphon	Scirtidae	Coleoptera	Insecta	omnivore	plant material	active	chewers	p	w	c	1.9538697	3.1	25,40,89,102
Cordalia obscura	Cordalia	Staphylinidae	Coleoptera	Insecta	predator	animals	active	chewers	p	g/n	c	0.2653729	2.4	40,43,52,76
Cordylepherus viridis	Cordylepherus	Malachiidae	Coleoptera	Insecta	predator	animals	active	chewers	p	h	c	4.9623169	4.5	40,42,52
Coreus marginatus	Coreus	Coreidae	Hemiptera	Insecta	herbivore	plant sap	active	suckers	p	h	c	54.6245126	13	45,97
Coriomeris denticulatus	Coriomeris	Coreidae	Hemiptera	Insecta	herbivore	plant sap	active	suckers	o	h	c	21.3493723	8.75	52,97
Corixa punctata	Corixa	Corixidae	Hemiptera	Insecta	omnivore	plant sap	active	suckers	p	w	c	68.487674	14.3	96,102
Corizus hyoscyami	Corizus	Rhopalidae	Hemiptera	Insecta	herbivore	plant sap	active	suckers	p	h	c	25.3065182	9.4	52,97
Corticaria elongata	Corticaria	Latridiidae	Coleoptera	Insecta	detritivore	dead animals	active	chewers	p	h	c	0.4035779	1.65	25,40,43,52,91
Corticaria fulva	Corticaria	Latridiidae	Coleoptera	Insecta	detritivore	mycelium	active	chewers	m	g/h	c	0.5016913	1.8	25,39,40,43
Corticaria impressa	Corticaria	Latridiidae	Coleoptera	Insecta	detritivore	mycelium	active	chewers	p	t	c	0.9773289	2.35	40,89
Corticaria obscura	Corticaria	Latridiidae	Coleoptera	Insecta	detritivore	mycelium	active	chewers	m	h	c	0.4348633	1.7	25,40,52
Corticaria pubescens	Corticaria	Latridiidae	Coleoptera	Insecta	detritivore	mycelium	active	chewers	m	g/h	c	1.0301686	2.4	21,40,43,59,91
Corticarina minuta	Corticarina	Curculionidae	Coleoptera	Insecta	detritivore	mycelium	active	chewers	m	g/h	c	0.4035779	1.65	40,59,64,76
Cortinicara gibbosa	Cortinicara	Latridiidae	Coleoptera	Insecta	detritivore	mycelium	active	chewers	m	g	c	0.2223168	1.3	40,52
Coryssomerus capucinus	Coryssomerus	Curculionidae	Coleoptera	Insecta	herbivore	plant material	active	chewers	o	h	c	1.3830592	2.7	40,52
Cousya longitarsis	Cousya	Staphylinidae	Coleoptera	Insecta	predator	animals	active	chewers	p	g	c	0.5663308	3.2	11,40,76,102
Crepidodera aurata	Crepidodera	Chrysomelidae	Coleoptera	Insecta	herbivore	plant material	active	chewers	p	h	c	1.8000321	3	40,89,102
Cryptachaea riparia	Cryptachaea	Theridiidae	Araneae	Arachnida	predator	animals	passive	extraintestinal	p	g/h	a	4.2051337	3.3125	52,101
Cryptocephalus fulvus	Cryptocephalus	Chrysomelidae	Coleoptera	Insecta	herbivore	plant material	active	chewers	p	h	c	1.140901	2.5	40,45
Cryptocephalus moraei	Cryptocephalus	Chrysomelidae	Coleoptera	Insecta	herbivore	plant material	active	chewers	m	h	c	3.6961709	4	40,45
Cryptocephalus sericeus	Cryptocephalus	Chrysomelidae	Coleoptera	Insecta	herbivore	plant material	active	chewers	o	h	c	10.619643	6.1	40,45
Cryptocheilus versicolor	Cryptocheilus	Pompilidae	Hymenoptera	Insecta	predator	animals	active	chewers	p	g/h	d	29.158813	9.5	102,104
Cryptophagus intermedius	Cryptophagus	Cryptophagidae	Coleoptera	Insecta	detritivore	mycelium	active	chewers	m	t	c	0.6945386	2.05	40,59
Cryptophagus pilosus	Cryptophagus	Cryptophagidae	Coleoptera	Insecta	detritivore	mycelium	active	chewers	m	g	c	1.4480084	2.75	40,52
Cryptophagus pubescens	Cryptophagus	Cryptophagidae	Coleoptera	Insecta	detritivore	mycelium	active	chewers	m	h/n	c	0.92615	2.3	40,52,59
Cryptophagus schmidtii	Cryptophagus	Cryptophagidae	Coleoptera	Insecta	detritivore	mycelium	active	chewers	m	g	c	1.7259367	2.95	25,40,52
Cryptophagus setulosus	Cryptophagus	Cryptophagidae	Coleoptera	Insecta	detritivore	mycelium	active	chewers	m	h/n	c	1.4480084	2.75	25,40,52,91
Cryptophilus integer	Cryptophilus	Erotylidae	Coleoptera	Insecta	detritivore	mycelium	active	chewers	m	g	c	0.7376842	2.1	40,49
Cryptophilus obliteratus	Cryptophilus	Erotylidae	Coleoptera	Insecta	detritivore	mycelium	active	chewers	m	g	c	1.4480084	2.75	52,59
Cryptopleurum minutum	Cryptopleurum	Hydrophilidae	Coleoptera	Insecta	predator	animals	active	chewers	p	g	c	0.5016913	1.8	40,45,89
Curculio pyrrhoceras	Curculio	Curculionidae	Coleoptera	Insecta	herbivore	plant material	active	chewers	m	t	c	0.6529441	2	40,49,59
Curculio villosus	Curculio	Curculionidae	Coleoptera	Insecta	herbivore	plant material	active	chewers	p	t	c	4.0526425	4.15	40,42,89
Curimopsis setigera	Curimopsis	Byrrhidae	Coleoptera	Insecta	herbivore	plant material	active	chewers	m	g	a	1.0846869	2.45	40,52
Cyanapion afer	Cyanapion	Apionidae	Coleoptera	Insecta	herbivore	plant material	active	chewers	m	h	c	0.8766142	2.25	40,52
Cyanapion spencii	Cyanapion	Apionidae	Coleoptera	Insecta	herbivore	plant material	active	chewers	m	h	c	0.8287034	2.2	40,45
Cylindroiulus caeruleocinctus	Cylindroiulus	Julidae	Julida	Diplopoda	detritivore	dead plant material	active	chewers	m	g	a	NA	27.5	33,52
Cypha longicornis	Cypha	Staphylinidae	Coleoptera	Insecta	predator	animals	active	chewers	p	g	c	0.0427211	1.2	40,52
Cytilus sericeus	Cytilus	Byrrhidae	Coleoptera	Insecta	herbivore	plant material	active	chewers	p	g	c	6.4583857	5	40,49,52,89
Dalopius marginatus	Dalopius	Elateridae	Coleoptera	Insecta	predator	animals	active	chewers	p	g/h	c	13.6800831	6.75	40,49,52
Dasytes virens	Dasytes	Melyridae	Coleoptera	Insecta	predator	animals	active	chewers	p	h	c	4.0526425	4.15	40,45,49
Deltocephalus pulicaris	Deltocephalus	Cicadellidae	Hemiptera	Insecta	herbivore	plant sap	active	suckers	o	h	c	1.3109754	2.675	22,52
Demetrias atricapillus	Demetrias	Carabidae	Coleoptera	Insecta	predator	animals	active	chewers	o	g/h/w	c	7.2965644	5.25	40,49,102
Deraeocoris flavilinea	Deraeocoris	Miridae	Hemiptera	Insecta	predator	animals	active	suckers	p	t	c	11.5328821	6.75	95,102
Dermestes laniarius	Dermestes	Dermestidae	Coleoptera	Insecta	detritivore	dead animals	active	chewers	m	g	c	16.3570641	7.25	40,52
Dermestes undulatus	Dermestes	Dermestidae	Coleoptera	Insecta	detritivore	dead animals	active	chewers	m	g	c	10.1895799	6	30,40,59
Diachromus germanus	Diachromus	Carabidae	Coleoptera	Insecta	herbivore	plant material	active	chewers	p	h	c	23.9921202	8.45	40,52
Diaea dorsata	Diaea	Thomisidae	Araneae	Arachnida	predator	animals	active	extraintestinal	p	h/t	b	9.3896073	4.5	20,24,101
Dicranotropis divergens	Dicranotropis	Delphacidae	Hemiptera	Insecta	herbivore	plant sap	active	suckers	m	h	a	1.5249649	2.85	22,45
Dicranotropis hamata	Dicranotropis	Delphacidae	Hemiptera	Insecta	herbivore	plant sap	active	suckers	o	h	c	3.373016	3.975	22,52
Dictyna uncinata	Dictyna	Dictynidae	Araneae	Arachnida	predator	animals	passive	extraintestinal	p	h	a	2.9512573	2.875	49,52,101
Dictyonota tricornis	Dictyonota	Tingidae	Hemiptera	Insecta	herbivore	plant sap	active	suckers	p	g	c	1.8901268	3.15	52,96
Dictyophara europaea	Dictyophara	Dictyopharidae	Hemiptera	Insecta	herbivore	plant sap	active	suckers	p	g/h	c	38.2615841	11	22,49,102
Dicymbium nigrum	Dicymbium	Linyphiidae	Araneae	Arachnida	predator	animals	active	extraintestinal	p	g	b	1.3771653	2.15	52,101
Dicymbium nigrum brevisetosum	Dicymbium	Linyphiidae	Araneae	Arachnida	predator	animals	passive	extraintestinal	p	g	b	1.551582	2.25	27,45,64
Dicyphus annulatus	Dicyphus	Miridae	Hemiptera	Insecta	omnivore	animals/plant sap	active	suckers	p	h	c	1.9620989	3.2	45,95,102
Didineis lunicornis	Didineis	Crabronidae	Hymenoptera	Insecta	predator	animals	active	chewers	o	g	d	10.3953421	6.75	35,102
Dikraneura variata	Dikraneura	Cicadellidae	Hemiptera	Insecta	herbivore	plant sap	active	suckers	o	h	c	2.4056717	3.45	22,52
Dinaraea angustula	Dinaraea	Staphylinidae	Coleoptera	Insecta	predator	animals	active	chewers	p	g	c	0.6389885	3.35	40,52
Dinarda hagensii	Dinarda	Staphylinidae	Coleoptera	Insecta	detritivore	mycelium	active	chewers	p	g	c	0.7171653	3.5	40,59,78
Diodontus minutus	Diodontus	Crabronidae	Hymenoptera	Insecta	predator	animals	active	chewers	p	g/h	d	2.1429747	4	35,102
Diplapion confluens	Diplapion	Apionidae	Coleoptera	Insecta	herbivore	plant material	active	chewers	o	h	c	0.6945386	2.05	40,52
Diplapion stolidum	Diplapion	Apionidae	Coleoptera	Insecta	herbivore	plant material	active	chewers	o	h	c	0.6945386	2.05	40,59
Diplocephalus cristatus	Diplocephalus	Linyphiidae	Araneae	Arachnida	predator	animals	active	extraintestinal	p	g	b	1.2154312	2.05	52,101
Diplocephalus latifrons	Diplocephalus	Linyphiidae	Araneae	Arachnida	predator	animals	active	extraintestinal	p	g	b	0.8025809	1.75	52,101
Diplocephalus picinus	Diplocephalus	Linyphiidae	Araneae	Arachnida	predator	animals	passive	extraintestinal	p	g	a	0.6607975	1.625	52,101
Diplocolenus abdominalis	Diplocolenus	Cercopidae	Hemiptera	Insecta	herbivore	plant sap	active	suckers	o	h	c	4.3566139	4.425	22,52
Diplostyla concolor	Diplostyla	Linyphiidae	Araneae	Arachnida	predator	animals	passive	extraintestinal	p	g/h	b	2.6264531	2.75	52,101
Dismodicus bifrons	Dismodicus	Linyphiidae	Araneae	Arachnida	predator	animals	passive	extraintestinal	p	h	b	1.2746186	2.0875	52,101
Ditropsis flavipes	Ditropsis	Delphacidae	Hemiptera	Insecta	herbivore	plant sap	active	suckers	m	h	c	1.0630416	2.45	22,52
Dolichovespula sylvestris	Dolichovespula	Vespidae	Hymenoptera	Insecta	predator	animals	active	chewers	p	g/h/t	d	130.9807902	15.3	71,102,104
Dolichus halensis	Dolichus	Carabidae	Coleoptera	Insecta	predator	animals	active	chewers	p	g	c	118.4415485	16	40,89,102
Dolycoris baccarum	Dolycoris	Pentatomidae	Hemiptera	Insecta	herbivore	plant sap	active	suckers	p	h	c	36.7472498	11	52,98
Doratura exilis	Doratura	Cicadellidae	Hemiptera	Insecta	herbivore	plant sap	active	suckers	m	h	a	2.0861892	3.25	22,45
Doratura homophyla	Doratura	Cicadellidae	Hemiptera	Insecta	herbivore	plant sap	active	suckers	o	h	c	3.1740685	3.875	22,45
Doratura stylata	Doratura	Cicadellidae	Hemiptera	Insecta	herbivore	plant sap	active	suckers	o	h	a	2.7970744	3.675	22,52
Drassodes cupreus	Drassodes	Gnaphosidae	Araneae	Arachnida	predator	animals	active	extraintestinal	p	g	b	104.6077938	13.1	65,101
Drassyllus lutetianus	Drassyllus	Gnaphosidae	Araneae	Arachnida	predator	animals	active	extraintestinal	p	g	a	14.019542	5.375	52,101
Drassyllus praeficus	Drassyllus	Gnaphosidae	Araneae	Arachnida	predator	animals	active	extraintestinal	p	g	b	19.7017734	6.25	65,101
Drassyllus pusillus	Drassyllus	Gnaphosidae	Araneae	Arachnida	predator	animals	active	extraintestinal	p	g	a	8.8114321	4.375	52,101
Drilus concolor	Drilus	Drilidae	Coleoptera	Insecta	predator	animals	active	chewers	p	h	a	30.0829536	9.25	40,45,102
Drusilla canaliculata	Drusilla	Staphylinidae	Coleoptera	Insecta	predator	animals	active	chewers	p	g/n	c	1.3106834	4.4	40,52,89
Drymus ryeii	Drymus	Rhyparochromidae	Hemiptera	Insecta	herbivore	plant sap	active	suckers	p	g	c	3.6360357	4.15	49,97
Drymus sylvaticus	Drymus	Rhyparochromidae	Hemiptera	Insecta	herbivore	plant material	active	suckers	p	g	c	3.5329386	4.1	49,52,97,102
Dryops ernesti	Dryops	Dryopidae	Coleoptera	Insecta	herbivore	plant material	active	chewers	p	g	c	4.0526425	4.15	40,52,89,102
Dyschirius globosus	Dyschirius	Carabidae	Coleoptera	Insecta	predator	animals	active	chewers	p	g	c	1.4480084	2.75	40,52,89
Dysdera erythrina	Dysdera	Dysderidae	Araneae	Arachnida	predator	animals	active	extraintestinal	p	g	a	47.7106957	9.25	20,52
Ebrechtella tricuspidata	Ebrechtella	Thomisidae	Araneae	Arachnida	predator	animals	active	extraintestinal	p	h	b	9.3896073	4.5	20,45,101
Ectemnius lapidarius	Ectemnius	Crabronidae	Hymenoptera	Insecta	predator	animals	active	chewers	p	h	d	31.536677	9.75	35,102
Elaphrus riparius	Elaphrus	Carabidae	Coleoptera	Insecta	predator	animals	active	chewers	p	g/w	c	12.4479061	6.5	40,64,89,102
Elaphrus uliginosus	Elaphrus	Carabidae	Coleoptera	Insecta	predator	animals	active	chewers	p	g	c	24.3487535	8.5	40,59,89,102
Elmis maugetii	Elmis	Elmidae	Coleoptera	Insecta	omnivore	dead animals/plant material	active	chewers	p	g/w	c	0.6945386	2.05	40,59,102
Elymana sulphurella	Elymana	Cicadellidae	Hemiptera	Insecta	herbivore	plant sap	active	suckers	o	h	c	4.9670546	4.675	22,52
Emblethis griseus	Emblethis	Rhyparochromidae	Hemiptera	Insecta	predator	animals	active	suckers	p	g	c	8.8941716	6.05	97,102
Emelyanoviana mollicula	Emelyanoviana	Cicadellidae	Hemiptera	Insecta	herbivore	plant sap	active	suckers	p	h	c	2.3233182	3.4	22,52
Empoasca affinis	Empoasca	Cicadellidae	Hemiptera	Insecta	herbivore	plant sap	active	suckers	p	h	c	2.6188863	3.575	22,70
Empoasca decipiens	Empoasca	Cicadellidae	Hemiptera	Insecta	herbivore	plant sap	active	suckers	p	h	c	2.6627952	3.6	22,52
Empoasca pteridis	Empoasca	Cicadellidae	Hemiptera	Insecta	herbivore	plant sap	active	suckers	p	h	c	2.1635865	3.3	22,52
Empoasca vitis	Empoasca	Cicadellidae	Hemiptera	Insecta	herbivore	plant sap	active	suckers	p	t	c	2.4056717	3.45	22,45
Enantiocephalus cornutus	Enantiocephalus	Cicadellidae	Hemiptera	Insecta	herbivore	plant sap	active	suckers	m	h	c	5.5565835	4.9	22,102
Enicmus histrio	Enicmus	Latridiidae	Coleoptera	Insecta	detritivore	mycelium	active	chewers	m	g	c	0.4675609	1.75	40,52
Enicmus transversus	Enicmus	Latridiidae	Coleoptera	Insecta	detritivore	mycelium	active	chewers	m	g	c	0.6529441	2	40,52
Ennearthron cornutum	Ennearthron	Ciidae	Coleoptera	Insecta	herbivore	plant material	active	chewers	p	t	c	0.4348633	1.7	40,102
Enoplognatha ovata	Enoplognatha	Theridiidae	Araneae	Arachnida	predator	animals	passive	extraintestinal	p	h	a	15.4849289	5.375	20,52,101
Enoplognatha thoracica	Enoplognatha	Theridiidae	Araneae	Arachnida	predator	animals	passive	extraintestinal	p	g	a	5.8730839	3.75	20,52
Entelecara erythropus	Entelecara	Linyphiidae	Araneae	Arachnida	predator	animals	passive	extraintestinal	p	g	b	0.9685366	1.88	27,45
Entomognathus brevis	Entomognathus	Crabronidae	Hymenoptera	Insecta	predator	animals	active	chewers	o	g/h	d	2.8084829	4.375	35,52,102
Ephistemus globulus	Ephistemus	Cryptophagidae	Coleoptera	Insecta	detritivore	mycelium	active	chewers	m	g	c	0.130315	1.05	40,43,59,89,102
Episinus truncatus	Episinus	Theridiidae	Araneae	Arachnida	predator	animals	passive	extraintestinal	p	g/h	b	9.5962444	4.5	27,65,101
Epuraea aestiva	Epuraea	Nitidulidae	Coleoptera	Insecta	omnivore	plant material	active	chewers	p	h	c	1.8000321	3	40,52,89
Epuraea melanocephala	Epuraea	Nitidulidae	Coleoptera	Insecta	omnivore	dead animals/dead plant material/nectar_pollen	active	chewers	p	h/t	c	1.140901	2.5	40,45,89
Epuraea ocularis	Epuraea	Nitidulidae	Coleoptera	Insecta	detritivore	mycelium	active	chewers	p	g	c	1.0301686	2.4	52,91,102
Epuraea unicolor	Epuraea	Nitidulidae	Coleoptera	Insecta	detritivore	mycelium	active	chewers	p	g/t	c	1.4480084	2.75	40,45,102
Eratigena atrica	Eratigena	Agelenidae	Araneae	Arachnida	predator	animals	passive	extraintestinal	p	g	b	194.2894264	13.75	20,52,65,101
Erigone atra	Erigone	Linyphiidae	Araneae	Arachnida	predator	animals	active	extraintestinal	p	g	b	1.551582	2.25	20,52
Erigone dentipalpis	Erigone	Linyphiidae	Araneae	Arachnida	predator	animals	active	extraintestinal	p	g	b	1.4195662	2.175	52,101
Erigonella hiemalis	Erigonella	Linyphiidae	Araneae	Arachnida	predator	animals	active	extraintestinal	p	g	b	0.6344636	1.6	52,101
Ero aphana	Ero	Mimetidae	Araneae	Arachnida	predator	animals	active	extraintestinal	p	h	a	3.484736	2.9	27,65,101
Errastunus ocellaris	Errastunus	Cicadellidae	Hemiptera	Insecta	herbivore	plant sap	active	suckers	o	h	c	2.2029005	3.325	22,52
Eubrachydesmus superus	Eubrachydesmus	Polydesmidae	Polydesmida	Diplopoda	detritivore	dead plant material	active	chewers	m	g	a	9.0627356	9	52,102
Eucera nigrescens	Eucera	Apidae	Hymenoptera	Insecta	herbivore	nectar_pollen	active	chewers	o	g	d	97.8512473	13.75	3,49
Euophrys frontalis	Euophrys	Salticidae	Araneae	Arachnida	predator	animals	active	extraintestinal	p	g	a	3.7617121	3	20,52
Eupelix cuspidata	Eupelix	Cicadellidae	Hemiptera	Insecta	herbivore	plant sap	active	suckers	m	h	c	11.7223445	6.7	22,45
Eupteryx atropunctata	Eupteryx	Cicadellidae	Hemiptera	Insecta	herbivore	plant sap	active	suckers	p	h	c	2.6627952	3.6	22,52
Eupteryx aurata	Eupteryx	Cicadellidae	Hemiptera	Insecta	herbivore	plant sap	active	suckers	p	h	c	3.2231473	3.9	22,52
Eupteryx calcarata	Eupteryx	Cicadellidae	Hemiptera	Insecta	herbivore	plant sap	active	suckers	o	h	c	2.4056717	3.45	22,52
Eupteryx decemnotata	Eupteryx	Cicadellidae	Hemiptera	Insecta	herbivore	plant sap	active	suckers	o	h	c	1.1695125	2.55	22,102
Eupteryx notata	Eupteryx	Cicadellidae	Hemiptera	Insecta	herbivore	plant sap	active	suckers	o	h	c	1.0120082	2.4	22,52
Eupteryx vittata	Eupteryx	Cicadellidae	Hemiptera	Insecta	herbivore	plant sap	active	suckers	p	h	c	2.3233182	3.4	22,52
Eurodotina inquinula	Eurodotina	Staphylinidae	Coleoptera	Insecta	predator	animals	active	chewers	p	g	c	0.038189	1.15	40,52
Eurydema oleracea	Eurydema	Pentatomidae	Hemiptera	Insecta	herbivore	plant sap	active	suckers	o	h	c	10.5449226	6.5	45,98
Eurygaster maura	Eurygaster	Scutelleridae	Hemiptera	Insecta	herbivore	plant sap	active	suckers	o	h	c	27.5999282	9.75	52,98
Eurygaster testudinaria	Eurygaster	Scutelleridae	Hemiptera	Insecta	herbivore	plant sap	active	suckers	o	h	c	24.3587126	9.25	52,98
Eurysula lurida	Eurysula	Delphacidae	Hemiptera	Insecta	herbivore	plant sap	active	suckers	m	h	c	2.4265208	3.4625	22,45
Euscelis incisus	Euscelis	Cicadellidae	Hemiptera	Insecta	herbivore	plant sap	active	suckers	p	h	c	3.0532805	3.8125	22,52
Eusomus ovulum	Eusomus	Curculionidae	Coleoptera	Insecta	herbivore	plant material	active	chewers	o	h	c	11.2848534	6.25	40,52
Eusphalerum luteum	Eusphalerum	Staphylinidae	Coleoptera	Insecta	herbivore	plant material	active	chewers	p	h	c	0.3798758	2.75	40,45
Eutrichapion ervi	Eutrichapion	Brentidae	Coleoptera	Insecta	herbivore	plant material	active	chewers	o	h	c	0.8287034	2.2	40,45
Eutrichapion gribodoi	Eutrichapion	Brentidae	Coleoptera	Insecta	herbivore	plant material	active	chewers	m	h	c	0.7823995	2.15	40,59,89
Eutrichapion punctigerum	Eutrichapion	Brentidae	Coleoptera	Insecta	herbivore	plant material	active	chewers	m	h	c	1.3830592	2.7	40,45,52
Eutrichapion viciae	Eutrichapion	Brentidae	Coleoptera	Insecta	herbivore	plant material	active	chewers	o	h	c	0.7823995	2.15	40,45
Exapion difficile	Exapion	Brentidae	Coleoptera	Insecta	herbivore	plant material	active	chewers	m	h	c	0.7823995	2.15	40,45
Exomias pellucidus	Exomias	Curculionidae	Coleoptera	Insecta	herbivore	plant material	active	chewers	p	g/h	c	3.1452285	3.75	40,52,64
Exomias trichopterus	Exomias	Curculionidae	Coleoptera	Insecta	herbivore	plant material	active	chewers	p	g	c	1.8760046	3.05	40,52
Fabogethes nigrescens	Meligethes	Nitidulidae	Coleoptera	Insecta	herbivore	plant material	active	chewing	o	h	c	0.7376842	2.1	25,36,40,89
Falagria sulcatula	Falagria	Staphylinidae	Coleoptera	Insecta	predator	animals	active	chewers	p	g	c	0.2238726	2.25	40,59,89,91
Falagrioma thoracica	Falagrioma	Staphylinidae	Coleoptera	Insecta	predator	animals	active	chewers	p	g	c	0.3619458	2.7	40,52
Floronia bucculenta	Floronia	Linyphiidae	Araneae	Arachnida	predator	animals	passive	extraintestinal	p	g/h	b	11.0145647	4.75	20,27,65,101
Forcipata citrinella	Forcipata	Cicadellidae	Hemiptera	Insecta	herbivore	plant sap	active	suckers	m	h	c	2.4056717	3.45	22,45
Gabrius appendiculatus	Gabrius	Staphylinidae	Coleoptera	Insecta	predator	animals	active	chewers	p	g/w	c	0.9863552	3.95	25,40,80,89
Gabrius breviventer	Gabrius	Staphylinidae	Coleoptera	Insecta	predator	animals	active	chewers	p	g	c	1.1594763	4.2	25,40,89
Gabrius osseticus	Gabrius	Staphylinidae	Coleoptera	Insecta	predator	animals	active	chewers	p	g	c	3.3047898	6.25	40,52,89
Galeruca pomonae	Galeruca	Chrysomelidae	Coleoptera	Insecta	herbivore	plant material	active	chewers	p	h	c	32.1578301	9.5	40,52
Galeruca tanaceti	Galeruca	Chrysomelidae	Coleoptera	Insecta	herbivore	plant material	active	chewers	o	h	c	20.9231976	8	40,52
Gargara genistae	Gargara	Membracidae	Hemiptera	Insecta	herbivore	plant sap	active	suckers	o	h	c	5.5565835	4.9	22,52
Gastrophysa polygoni	Gastrophysa	Chrysomelidae	Coleoptera	Insecta	herbivore	plant material	active	chewers	o	h	c	4.9623169	4.5	40,45,52
Genistogethes carinulatus	Genistogethes	Nitidulidae	Coleoptera	Insecta	herbivore	plant material	active	chewers	m	h	c	0.5016913	1.8	25,36,40,91
Geophilus carpophagus	Geophilus	Geophilidae	Geophilomorpha	Chilopoda	predator	animals	active	extraintestinal	p	h/t	a	79.9793559	50	33,87,102
Geophilus electricus	Geophilus	Geophilidae	Geophilomorpha	Chilopoda	predator	animals	active	extraintestinal	p	g	a	50.4358558	42.5	33,52,87,102
Geophilus flavus	Geophilus	Geophilidae	Geophilomorpha	Chilopoda	predator	animals	active	extraintestinal	p	g	a	59.3149135	45	52,87
Geophilus insculptus	Geophilus	Geophilidae	Geophilomorpha	Chilopoda	predator	animals	active	extraintestinal	p	g	a	42.4662777	40	64,87,102
Geostiba circellaris	Geostiba	Staphylinidae	Coleoptera	Insecta	detritivore	mycelium	active	chewers	p	g	c	0.3113389	2.55	40,76,89
Gerris gibbifer	Gerris	Gerridae	Hemiptera	Insecta	predator	animals	active	suckers	p	w	a	41.2578933	11.55	96,102
Gerris thoracicus	Gerris	Gerridae	Hemiptera	Insecta	predator	animals	active	suckers	p	w	c	32.906539	10.5	64,96,102
Gibbaranea bituberculata	Gibbaranea	Araneidae	Araneae	Arachnida	predator	animals	passive	extraintestinal	p	g/h	b	45.1878143	8	20,65,101
Glischrochilus hortensis	Glischrochilus	Nitidulidae	Coleoptera	Insecta	herbivore	plant material	active	chewers	p	t	c	8.1968519	5.5	40,42,64
Glischrochilus quadrisignatus	Glischrochilus	Nitidulidae	Coleoptera	Insecta	detritivore	dead plant material	active	chewers	o	g	c	10.1895799	6	52,59,102
Gnathonarium dentatum	Gnathonarium	Linyphiidae	Araneae	Arachnida	predator	animals	active	extraintestinal	p	g	b	1.7390457	2.35	52,101
Gomphocerippus rufus	Gomphocerippus	Acrididae	Orthoptera	Insecta	herbivore	plant material	active	chewers	o	h	c	150.649348	17.5	48,49,72,102
Gonatium rubens	Gonatium	Linyphiidae	Araneae	Arachnida	predator	animals	passive	extraintestinal	p	g/h	b	3.0190475	2.9	65,101
Gonocerus acuteangulatus	Gonocerus	Coreidae	Hemiptera	Insecta	herbivore	plant sap	active	suckers	p	h/t	c	59.742313	13.5	97,102
Graphocraerus ventralis	Graphocraerus	Cicadellidae	Hemiptera	Insecta	herbivore	plant sap	active	suckers	o	h	c	7.1621276	5.45	22,52
Graphosoma lineatum	Graphosoma	Pentatomidae	Hemiptera	Insecta	herbivore	plant sap	active	suckers	o	h	c	27.5999282	9.75	45,52,96
Graptus triguttatus	Graptus	Curculionidae	Coleoptera	Insecta	herbivore	plant material	active	chewers	p	g	c	20.5976744	7.95	40,49,102
Grypus equiseti	Grypus	Brachyceridae	Coleoptera	Insecta	herbivore	plant material	active	chewers	m	h	c	7.8291893	5.4	40,45
Gymnetron beccabungae	Gymnetron	Curculionidae	Coleoptera	Insecta	predator	animals	active	chewers	m	h	c	0.6128816	1.95	36,40,59
Gymnetron labile	Gymnetron	Curculionidae	Coleoptera	Insecta	herbivore	plant material	active	chewers	o	h	c	0.6128816	1.95	40,52
Gymnetron plantaginis	Gymnetron	Curculionidae	Coleoptera	Insecta	herbivore	plant material	active	chewers	m	h	c	0.3451593	1.55	25,40,52,59
Gymnetron veronicae	Gymnetron	Curculionidae	Coleoptera	Insecta	herbivore	plant material	active	chewers	p	h	c	0.7823995	2.15	40,52
Gyrohypnus angustatus	Gyrohypnus	Staphylinidae	Coleoptera	Insecta	predator	animals	active	chewers	p	g	c	3.3047898	6.25	40,52
Gyrohypnus punctulatus	Gyrohypnus	Staphylinidae	Coleoptera	Insecta	predator	animals	active	chewers	p	g	c	6.8684091	8.25	40,59,76,102
Hadroplontus litura	Hadroplontus	Curculionidae	Coleoptera	Insecta	herbivore	plant material	active	chewers	o	h	c	2.3721222	3.35	40,52
Hahnia nava	Hahnia	Hahniidae	Araneae	Arachnida	predator	animals	passive	extraintestinal	p	g	a	0.6177718	1.625	20,52
Hahnia pusilla	Hahnia	Hahniidae	Araneae	Arachnida	predator	animals	passive	extraintestinal	p	g	a	0.413545	1.4	101
Halictus confusus	Halictus	Halictidae	Hymenoptera	Insecta	herbivore	nectar_pollen	active	chewers	p	g/h	d	14.2867976	7.5	1,90,102
Halictus langobardicus	Halictus	Halictidae	Hymenoptera	Insecta	herbivore	nectar_pollen	active	chewers	p	g	d	31.536677	9.75	1,49
Halictus scabiosae	Halictus	Halictidae	Hymenoptera	Insecta	herbivore	nectar_pollen	active	chewers	p	h	d	79.5879871	13.25	1,52
Halictus simplex	Halictus	Halictidae	Hymenoptera	Insecta	herbivore	nectar_pollen	active	chewers	p	h	d	31.536677	9.75	1,52
Halictus subauratus	Halictus	Halictidae	Hymenoptera	Insecta	herbivore	nectar_pollen	active	chewers	p	g	d	14.2867976	7.5	1,90
Halictus tumulorum	Halictus	Halictidae	Hymenoptera	Insecta	herbivore	nectar_pollen	active	chewers	p	g/h	d	11.6012794	7	1,52,61
Halticus apterus	Halticus	Miridae	Hemiptera	Insecta	herbivore	plant sap	active	suckers	p	h	c	1.2541875	2.65	52,95
Halticus luteicollis	Halticus	Miridae	Hemiptera	Insecta	herbivore	plant sap	active	suckers	p	h	c	1.9620989	3.2	49,52,95,102
Haplodrassus minor	Haplodrassus	Gnaphosidae	Araneae	Arachnida	predator	animals	active	extraintestinal	p	g	a	5.3262005	3.5	52,101
Haplodrassus signifer	Haplodrassus	Gnaphosidae	Araneae	Arachnida	predator	animals	active	extraintestinal	p	g	a	27.5373753	7.25	52,101
Haplodrassus umbratilis	Haplodrassus	Gnaphosidae	Araneae	Arachnida	predator	animals	active	extraintestinal	p	g	b	16.0049261	5.7	52,65,101
Haploglossa gentilis	Haploglossa	Staphylinidae	Coleoptera	Insecta	predator	animals	active	chewers	p	n	c	0.7171653	3.5	40,43,59
Hardya tenuis	Hardya	Cicadellidae	Hemiptera	Insecta	herbivore	plant sap	active	suckers	o	h	c	2.2029005	3.325	22,45
Harmonia axyridis	Harmonia	Coccinellidae	Coleoptera	Insecta	predator	animals	active	chewers	p	h	c	14.9827039	7	52,59,102
Harpalus affinis	Harpalus	Carabidae	Coleoptera	Insecta	omnivore	animals/plant material	active	chewers	p	g	c	41.3042211	10.5	40,52
Harpalus atratus	Harpalus	Carabidae	Coleoptera	Insecta	predator	animals	active	chewers	p	g	c	54.1418187	11.7	40,93
Harpalus calceatus	Harpalus	Carabidae	Coleoptera	Insecta	predator	animals	active	chewers	p	g	c	63.8810348	12.5	40,49,89
Harpalus dimidiatus	Harpalus	Carabidae	Coleoptera	Insecta	omnivore	animals/plant material	active	chewers	p	g	c	63.8810348	12.5	40,43
Harpalus distinguendus	Harpalus	Carabidae	Coleoptera	Insecta	omnivore	animals/plant material	active	chewers	p	g	c	33.0111272	9.6	40,52
Harpalus griseus	Harpalus	Carabidae	Coleoptera	Insecta	omnivore	animals/plant material	active	chewers	p	g	c	36.5594792	10	40,52
Harpalus latus	Harpalus	Carabidae	Coleoptera	Insecta	herbivore	plant material	active	chewers	p	g	c	32.1578301	9.5	40,52,89
Harpalus luteicornis	Harpalus	Carabidae	Coleoptera	Insecta	predator	animals	active	chewers	p	g	c	13.6800831	6.75	40,102
Harpalus melancholicus	Harpalus	Carabidae	Coleoptera	Insecta	predator	animals	active	chewers	o	g	c	28.0905677	9	23,40,43,86
Harpalus politus	Harpalus	Carabidae	Coleoptera	Insecta	predator	animals	active	chewers	p	g	c	33.4428138	9.65	25,40
Harpalus rubripes	Harpalus	Carabidae	Coleoptera	Insecta	herbivore	plant material	active	chewers	p	g	c	36.5594792	10	40,52
Harpalus rufipes	Harpalus	Carabidae	Coleoptera	Insecta	omnivore	animals/plant material	active	chewers	p	g	c	77.4398949	13.5	40,52
Harpalus signaticornis	Harpalus	Carabidae	Coleoptera	Insecta	predator	animals	active	chewers	p	g	c	12.4479061	6.5	40,42
Harpalus subcylindricus	Harpalus	Carabidae	Coleoptera	Insecta	predator	animals	active	chewers	p	g	c	13.6800831	6.75	40,52,59,89
Harpalus tardus	Harpalus	Carabidae	Coleoptera	Insecta	omnivore	animals/plant material	active	chewers	p	g	c	31.7362021	9.45	40,42,49
Heliophanus flavipes	Heliophanus	Salticidae	Araneae	Arachnida	predator	animals	active	extraintestinal	p	h/t	b	8.8114321	4.375	20,52,101
Helophorus griseus	Helophorus	Helophoridae	Coleoptera	Insecta	predator	animals	active	chewers	p	g	c	1.8760046	3.05	40,52,57
Helophorus minutus	Helophorus	Helophoridae	Coleoptera	Insecta	predator	animals	active	chewers	p	w	c	2.0336429	3.15	40,45,52,57,89
Helophorus nubilus	Helophorus	Helophoridae	Coleoptera	Insecta	herbivore	plant material	active	chewers	p	g	c	2.6467577	3.5	40,52,102
Hemicoelus fulvicornis	Hemicoelus	Anobiidae	Coleoptera	Insecta	detritivore	dead animals	active	chewers	m	t	c	2.9396421	3.65	40,49,64
Hemicrepidius hirtus	Hemicrepidius	Elateridae	Coleoptera	Insecta	herbivore	plant material	active	chewers	p	g	c	92.5936861	14.5	40,52
Hemicrepidius niger	Hemicrepidius	Elateridae	Coleoptera	Insecta	herbivore	plant material	active	chewers	p	h	c	60.7335067	12.25	40,49,52
Hemitrichapion pavidum	Hemitrichapion	Apionidae	Coleoptera	Insecta	herbivore	plant material	active	chewers	m	h	c	0.7823995	2.15	40,59,89
Heterothops dissimilis	Heterothops	Staphylinidae	Coleoptera	Insecta	predator	animals	active	chewers	p	g	c	1.1234577	4.15	37,40,59,76
Heterotoma planicornis	Heterotoma	Miridae	Hemiptera	Insecta	herbivore	plant sap	active	suckers	p	h	c	5.7930922	5.05	52,95
Himacerus apterus	Himacerus	Nabidae	Hemiptera	Insecta	predator	animals	active	suckers	p	g/h	a	29.6578773	10.05	96,102
Himacerus mirmicoides	Himacerus	Nabidae	Hemiptera	Insecta	predator	animals	active	suckers	p	g	a	16.5015863	7.85	52,96,102
Hippodamia variegata	Hippodamia	Coccinellidae	Coleoptera	Insecta	predator	animals	active	chewers	o	h	c	4.3013097	4.25	40,45,102
Hirticollis hispidus	Hirticollis	Anthicidae	Coleoptera	Insecta	detritivore	dead plant material	active	chewers	p	g	c	1.4480084	2.75	40,102
Hispa atra	Hispa	Chrysomelidae	Coleoptera	Insecta	herbivore	plant material	active	chewers	o	h	c	2.6467577	3.5	40,45
Holcostethus strictus	Holcostethus	Pentatomidae	Hemiptera	Insecta	herbivore	plant sap	active	suckers	p	h	c	25.950045	9.5	52,98
Holoparamecus caularum	Holoparamecus	Endomychidae	Coleoptera	Insecta	detritivore	mycelium	active	chewers	m	g	c	0.1153453	1	40,76,91
Holotrichapion aethiops	Holotrichapion	Apionidae	Coleoptera	Insecta	herbivore	plant material	active	chewers	m	h	c	0.92615	2.3	40,52
Holotrichapion ononis	Holotrichapion	Apionidae	Coleoptera	Insecta	herbivore	plant material	active	chewers	m	h	c	0.6945386	2.05	40,52
Hoplia philanthus	Hoplia	Melolonthidae	Coleoptera	Insecta	herbivore	plant material	active	chewers	p	h	c	36.5594792	10	40,89
Hoplitis leucomelana	Hoplitis	Megachilidae	Hymenoptera	Insecta	herbivore	nectar_pollen	active	chewers	p	h	d	18.7032573	7.5	2,19,61
Hydnobius latifrons	Hydnobius	Leiodidae	Coleoptera	Insecta	detritivore	mycelium	active	chewers	m	g	a	0.3736836	1.6	40,59,61,102
Hydrobius fuscipes	Hydrobius	Hydrophilidae	Coleoptera	Insecta	predator	animals	active	chewers	p	w	c	17.804436	7.5	40,41,45
Hydroporus erythrocephalus	Hydroporus	Dytiscidae	Coleoptera	Insecta	predator	animals	active	chewers	p	g/w	c	4.3013097	4.25	40,59,102
Hydroporus planus	Hydroporus	Dytiscidae	Coleoptera	Insecta	predator	animals	active	chewers	p	g/w	c	4.4289891	4.3	40,71,89,102
Hylaeus communis	Hylaeus	Colletidae	Hymenoptera	Insecta	herbivore	nectar_pollen	active	chewers	p	h/t	d	9.0550993	5.75	5,61
Hylaeus dilatatus	Hylaeus	Colletidae	Hymenoptera	Insecta	herbivore	nectar_pollen	active	chewers	p	h	d	12.6547469	6.5	5,49,90
Hylaeus gredleri	Hylaeus	Colletidae	Hymenoptera	Insecta	herbivore	nectar_pollen	active	chewers	p	h	d	7.0637431	5.25	5,49
Hylaeus paulus	Hylaeus	Colletidae	Hymenoptera	Insecta	herbivore	nectar_pollen	active	chewers	p	h	d	5.3749392	4.75	5,90
Hylaeus sinuatus	Hylaeus	Colletidae	Hymenoptera	Insecta	herbivore	nectar_pollen	active	chewers	p	h/t	d	7.0637431	5.25	5,49
Hylaeus styriacus	Hylaeus	Colletidae	Hymenoptera	Insecta	herbivore	nectar_pollen	active	chewers	p	h	d	4.6373531	4.5	5,49
Hylastinus obscurus	Hylastinus	Curculionidae	Coleoptera	Insecta	herbivore	plant material	active	chewers	p	h	c	1.0301686	2.4	40,52,89
Hyledelphax elegantulus	Hyledelphax	Delphacidae	Hemiptera	Insecta	herbivore	plant sap	active	suckers	o	h	a	1.9362837	3.15	15,22,45
Hylesinus varius	Hylesinus	Curculionidae	Coleoptera	Insecta	detritivore	mycelium	active	chewers	m	g	c	1.8000321	3	40,52
Hyloniscus riparius	Hyloniscus	Trichoniscidae	Isopoda	Malacostraca	detritivore	dead animals/dead plant material	active	chewers	p	g	a	7.799557	5.5	33,52
Hypera contaminata	Hypera	Curculionidae	Coleoptera	Insecta	herbivore	plant material	active	chewers	m	h	c	8.7674474	5.65	25,36,40
Hypera meles	Hypera	Curculionidae	Coleoptera	Insecta	herbivore	plant material	active	chewers	o	h	c	3.9316281	4.1	40,52
Hypera nigrirostris	Hypera	Curculionidae	Coleoptera	Insecta	herbivore	plant material	active	chewers	o	h	c	2.461664	3.4	40,52
Hypera plantaginis	Hypera	Curculionidae	Coleoptera	Insecta	herbivore	plant material	active	chewers	o	h	c	4.6911049	4.4	40,52
Hypera postica	Hypera	Curculionidae	Coleoptera	Insecta	herbivore	plant material	active	chewers	m	h	c	5.3864153	4.65	40,52
Hypera suspiciosa	Hypera	Curculionidae	Coleoptera	Insecta	herbivore	plant material	active	chewers	o	h	c	7.1240074	5.2	40,45
Hypera venusta	Hypera	Curculionidae	Coleoptera	Insecta	herbivore	plant material	active	chewers	o	h	c	2.2845642	3.3	40,52
Hyperaspis campestris	Hyperaspis	Coccinellidae	Coleoptera	Insecta	predator	animals	active	chewers	p	h	c	1.9538697	3.1	25,26,40,71
Iberina microphthalma	Iberina	Hahniidae	Araneae	Arachnida	predator	animals	passive	extraintestinal	p	g	a	0.2434778	1.15	101
Ilyobates bennetti	Ilyobates	Staphylinidae	Coleoptera	Insecta	predator	animals	active	chewers	p	g	c	1.1962028	4.25	40,52,59
Ischnomera caerulea	Ischnomera	Oedemeridae	Coleoptera	Insecta	herbivore	plant material	active	chewers	p	h/t	c	20.9231976	8	40,43,49,59,71
Ischnopoda scitula	Ischnopoda	Staphylinidae	Coleoptera	Insecta	predator	animals	active	chewers	p	g	c	0.4777652	3	40,43,89
Ischnopterapion loti	Ischnopterapion	Apionidae	Coleoptera	Insecta	herbivore	plant material	active	chewers	m	h	c	0.8766142	2.25	40,52
Ischnopterapion modestum	Ischnopterapion	Apionidae	Coleoptera	Insecta	herbivore	plant material	active	chewers	o	h	c	0.8766142	2.25	40,52
Ischnopterapion virens	Ischnopterapion	Apionidae	Coleoptera	Insecta	herbivore	plant material	active	chewers	m	h	c	0.8287034	2.2	40,52
Ischnosoma splendidum	Ischnosoma	Staphylinidae	Coleoptera	Insecta	predator	animals	active	chewers	p	g	c	1.1962028	4.25	40,45
Javesella pellucida	Javesella	Delphacidae	Hemiptera	Insecta	herbivore	plant sap	active	suckers	o	h	c	2.7071288	3.625	22,52
Julus scandinavius	Julus	Julidae	Julida	Diplopoda	detritivore	dead plant material	active	chewers	m	g	a	NA	27	33,52
Kalcapion semivittatum	Kalcapion	Apionidae	Coleoptera	Insecta	herbivore	plant material	active	chewers	m	h	c	0.7376842	2.1	40,59,89
Kleidocerys resedae	Kleidocerys	Lygaeidae	Hemiptera	Insecta	herbivore	plant sap	active	suckers	o	t	c	6.3524028	5.25	22,45
Kosswigianella exigua	Kosswigianella	Delphacidae	Hemiptera	Insecta	herbivore	plant sap	active	suckers	m	h	c	1.281931	2.65	22,52
Kryphioiulus occultus	Kryphioiulus	Julidae	Julida	Diplopoda	detritivore	dead plant material	active	chewers	p	g	a	NA	11	33,52,54,91
Labidostomis longimana	Labidostomis	Chrysomelidae	Coleoptera	Insecta	herbivore	plant material	active	chewers	o	h	c	7.2965644	5.25	40,45
Laccobius minutus	Laccobius	Hydrophilidae	Coleoptera	Insecta	predator	animals	active	chewers	p	g/w	c	3.1452285	3.75	40,89
Lagria hirta	Lagria	Tenebrionidae	Coleoptera	Insecta	herbivore	plant material	active	chewers	p	h	c	24.3487535	8.5	40,45
Lamprobyrrhulus nitidus	Lamprobyrrhulus	Byrrhidae	Coleoptera	Insecta	herbivore	plant material	active	chewers	o	g	c	1.8000321	3	40,52
Lamyctes emarginatus	Lamyctes	Henicopidae	Lithobiomorpha	Chilopoda	predator	animals	active	chewers	p	g	a	8.1805897	8.5	33,52
Laodelphax striatellus	Laodelphax	Delphacidae	Hemiptera	Insecta	herbivore	plant sap	active	suckers	o	h	c	1.8998187	3.125	22,52
Larinioides cornutus	Larinioides	Araneidae	Araneae	Arachnida	predator	animals	passive	extraintestinal	p	g/h	b	62.0547568	9	20,52,101
Larinioides patagiatus	Larinioides	Araneidae	Araneae	Arachnida	predator	animals	passive	extraintestinal	p	h/t	b	55.3349174	8.625	20,24,101
Larinus planus	Larinus	Curculionidae	Coleoptera	Insecta	herbivore	plant material	active	chewers	o	h	c	12.4479061	6.5	40,49,102
Larinus turbinatus	Larinus	Curculionidae	Coleoptera	Insecta	herbivore	plant material	active	chewers	o	h	c	12.4479061	6.5	40,52
Lasioglossum albipes	Lasioglossum	Halictidae	Hymenoptera	Insecta	herbivore	nectar_pollen	active	chewers	p	g/h	d	15.7729359	7.75	1,49,90
Lasioglossum calceatum	Lasioglossum	Halictidae	Hymenoptera	Insecta	herbivore	nectar_pollen	active	chewers	p	g/h	d	31.536677	9.75	1,61,102
Lasioglossum fratellum	Lasioglossum	Halictidae	Hymenoptera	Insecta	herbivore	nectar_pollen	active	chewers	p	g	d	10.3953421	6.75	1,61
Lasioglossum fulvicorne	Lasioglossum	Halictidae	Hymenoptera	Insecta	herbivore	nectar_pollen	active	chewers	p	g/h	d	10.3953421	6.75	1,49,61
Lasioglossum glabriusculum	Lasioglossum	Halictidae	Hymenoptera	Insecta	herbivore	nectar_pollen	active	chewers	p	g	d	3.0577035	4.5	1,49
Lasioglossum interruptum	Lasioglossum	Halictidae	Hymenoptera	Insecta	herbivore	nectar_pollen	active	chewers	p	g/h	d	8.2407339	6.25	1,61
Lasioglossum laticeps	Lasioglossum	Halictidae	Hymenoptera	Insecta	herbivore	nectar_pollen	active	chewers	p	g/h	d	10.3953421	6.75	1,49,90
Lasioglossum lativentre	Lasioglossum	Halictidae	Hymenoptera	Insecta	herbivore	nectar_pollen	active	chewers	p	h	d	11.6012794	7	1,52
Lasioglossum leucopus	Lasioglossum	Halictidae	Hymenoptera	Insecta	herbivore	nectar_pollen	active	chewers	p	g/h	d	4.2023428	5	1,90
Lasioglossum leucozonium	Lasioglossum	Halictidae	Hymenoptera	Insecta	herbivore	nectar_pollen	active	chewers	p	h	d	22.7499425	8.75	1,52
Lasioglossum lineare	Lasioglossum	Halictidae	Hymenoptera	Insecta	herbivore	nectar_pollen	active	chewers	p	g/h	d	11.6012794	7	1,90
Lasioglossum lucidulum	Lasioglossum	Halictidae	Hymenoptera	Insecta	herbivore	nectar_pollen	active	chewers	p	g/h	d	3.0577035	4.5	1,90
Lasioglossum minutissimum	Lasioglossum	Halictidae	Hymenoptera	Insecta	herbivore	nectar_pollen	active	chewers	o	h	d	3.0577035	4.5	1,52
Lasioglossum minutulum	Lasioglossum	Halictidae	Hymenoptera	Insecta	herbivore	nectar_pollen	active	chewers	p	g	d	9.2762514	6.5	1,90
Lasioglossum morio	Lasioglossum	Halictidae	Hymenoptera	Insecta	herbivore	nectar_pollen	active	chewers	p	h	d	5.6029223	5.5	1,49,61,90
Lasioglossum pauxillum	Lasioglossum	Halictidae	Hymenoptera	Insecta	herbivore	nectar_pollen	active	chewers	p	h	d	5.6029223	5.5	1,49,52,61,102
Lasioglossum politum	Lasioglossum	Halictidae	Hymenoptera	Insecta	herbivore	nectar_pollen	active	chewers	p	g/h	d	3.5996586	4.75	1,49,90
Lasioglossum quadrinotatum	Lasioglossum	Halictidae	Hymenoptera	Insecta	herbivore	nectar_pollen	active	chewers	p	g	d	11.6012794	7	1,90
Lasioglossum semilucens	Lasioglossum	Halictidae	Hymenoptera	Insecta	herbivore	nectar_pollen	active	chewers	p	g	d	4.2023428	5	1,61
Lasioglossum villosulum	Lasioglossum	Halictidae	Hymenoptera	Insecta	herbivore	nectar_pollen	active	chewers	p	g/h	d	9.2762514	6.5	1,49,90
Lathrobium dilutum	Lathrobium	Staphylinidae	Coleoptera	Insecta	predator	animals	active	chewers	p	g	c	1.3906408	4.5	40,52
Lathrobium fovulum	Lathrobium	Staphylinidae	Coleoptera	Insecta	predator	animals	active	chewers	p	g	c	3.3047898	6.25	25,40,76
Lathrobium fulvipenne	Lathrobium	Staphylinidae	Coleoptera	Insecta	predator	animals	active	chewers	p	g	c	6.8684091	8.25	40,52
Lathrobium longulum	Lathrobium	Staphylinidae	Coleoptera	Insecta	predator	animals	active	chewers	p	g	c	1.603569	4.75	40,59,89,102
Lathrobium pallidum	Lathrobium	Staphylinidae	Coleoptera	Insecta	predator	animals	active	chewers	p	g	c	2.359694	5.5	40,52
Lebia chlorocephala	Lebia	Carabidae	Coleoptera	Insecta	predator	animals	par	chewers	m	g/h	c	12.4479061	6.5	40,89,102
Ledra aurita	Ledra	Cicadellidae	Hemiptera	Insecta	herbivore	plant sap	active	suckers	p	t	c	77.0438116	14.75	22,49,102
Leiodes pallens	Leiodes	Leiodidae	Coleoptera	Insecta	detritivore	mycelium	active	chewers	m	g	c	1.3830592	2.7	25,40,43
Leiodes polita	Leiodes	Leiodidae	Coleoptera	Insecta	detritivore	mycelium	active	chewers	m	g	c	1.3830592	2.7	40,59,71,76,89
Leiodes rubiginosa	Leiodes	Leiodidae	Coleoptera	Insecta	detritivore	mycelium	active	chewers	m	g	c	1.140901	2.5	25,40,43
Leistus ferrugineus	Leistus	Carabidae	Coleoptera	Insecta	predator	animals	active	chewers	p	g	a	14.7164818	6.95	40,52
Leistus spinibarbis	Leistus	Carabidae	Coleoptera	Insecta	predator	animals	active	chewers	p	g	a	28.4824994	9.05	40,89,102
Leperisinus fraxini	Leperisinus	Curculionidae	Coleoptera	Insecta	herbivore	plant material	active	chewers	p	t	c	1.8000321	3	40,49,102
Leptacinus intermedius	Leptacinus	Staphylinidae	Coleoptera	Insecta	predator	animals	active	chewers	p	g	c	1.0195959	4	25,40,76,102
Leptacinus sulcifrons	Leptacinus	Staphylinidae	Coleoptera	Insecta	predator	animals	active	chewers	p	g	c	1.1962028	4.25	25,40,59
Leptopterna dolobrata	Leptopterna	Miridae	Hemiptera	Insecta	herbivore	plant sap	active	suckers	o	h	c	18.8352901	8.3	52,95
Leptopterna ferrugata	Leptopterna	Miridae	Hemiptera	Insecta	herbivore	plant sap	active	suckers	o	h	a	16.5015863	7.85	45,95
Leptorhoptrum robustum	Leptorhoptrum	Linyphiidae	Araneae	Arachnida	predator	animals	passive	extraintestinal	p	g	b	7.7292999	4.15	52,101
Lepyronia coleoptrata	Lepyronia	Aphrophoridae	Hemiptera	Insecta	herbivore	plant sap	active	suckers	p	h	c	10.9046384	6.5	22,45
Lepyrus capucinus	Lepyrus	Curculionidae	Coleoptera	Insecta	herbivore	plant material	active	chewers	p	h	c	36.5594792	10	40,52
Licinus depressus	Licinus	Carabidae	Coleoptera	Insecta	predator	animals	active	chewers	o	g	c	20.9231976	8	18,40,43,59,89
Ligidium hypnorum	Ligidium	Ligiidae	Isopoda	Malacostraca	detritivore	dead animals/dead plant material	active	chewers	p	g/w	a	33.3438238	9	52,102
Limobius borealis	Limobius	Curculionidae	Coleoptera	Insecta	herbivore	plant material	active	chewers	o	h	c	1.4480084	2.75	40,52
Limotettix striola	Limotettix	Cicadellidae	Hemiptera	Insecta	herbivore	plant sap	active	suckers	o	g/h	c	3.9567261	4.25	15,22,64
Lindenius albilabris	Lindenius	Crabronidae	Hymenoptera	Insecta	predator	animals	active	chewers	p	g	d	8.2407339	6.25	35,52,102
Linyphia triangularis	Linyphia	Linyphiidae	Araneae	Arachnida	predator	animals	passive	extraintestinal	p	h	b	20.3278164	6	20,45,52,101
Liocyrtusa minuta	Liocyrtusa	Leiodidae	Coleoptera	Insecta	detritivore	mycelium	active	chewers	m	g	a	0.4348633	1.7	40,52
Liocyrtusa vittata	Liocyrtusa	Leiodidae	Coleoptera	Insecta	detritivore	mycelium	active	chewers	m	g	c	0.3179832	1.5	40,52,59
Liogluta alpestris	Liogluta	Staphylinidae	Coleoptera	Insecta	predator	animals	active	chewers	p	g	c	0.8601464	3.75	40,52
Liophloeus tessulatus	Liophloeus	Curculionidae	Coleoptera	Insecta	herbivore	plant material	active	chewers	p	h	a	28.0905677	9	40,49,52
Liorhyssus hyalinus	Liorhyssus	Rhopalidae	Hemiptera	Insecta	herbivore	plant sap	active	suckers	p	h	c	10.5449226	6.5	45,97
Liparus coronatus	Liparus	Curculionidae	Coleoptera	Insecta	herbivore	plant material	active	chewers	o	h	c	43.8079135	10.75	40,52
Liparus glabrirostris	Liparus	Curculionidae	Coleoptera	Insecta	herbivore	plant material	active	chewers	p	g/h	a	127.9167287	16.5	40,52,102
Lithobius aeruginosus	Lithobius	Lithobiidae	Lithobiomorpha	Chilopoda	predator	animals	active	chewers	p	g	a	6.9117841	8	33,52
Lithobius austriacus	Lithobius	Lithobiidae	Lithobiomorpha	Chilopoda	predator	animals	active	chewers	p	g	a	6.9117841	8	33,52
Lithobius crassipes	Lithobius	Lithobiidae	Lithobiomorpha	Chilopoda	predator	animals	active	chewers	p	g/w	a	14.7199472	10.5	33,64
Lithobius erythrocephalus	Lithobius	Lithobiidae	Lithobiomorpha	Chilopoda	predator	animals	active	chewers	p	g	a	21.3365336	12	33,43
Lithobius forficatus	Lithobius	Lithobiidae	Lithobiomorpha	Chilopoda	predator	animals	active	chewers	p	g	a	183.0736783	26	20,52
Lithobius microps	Lithobius	Lithobiidae	Lithobiomorpha	Chilopoda	predator	animals	active	chewers	p	g	a	6.9117841	8	33,52
Lithobius muticus	Lithobius	Lithobiidae	Lithobiomorpha	Chilopoda	predator	animals	active	chewers	p	g	a	23.9006568	12.5	33,52
Lithobius piceus	Lithobius	Lithobiidae	Lithobiomorpha	Chilopoda	predator	animals	active	chewers	p	g	a	65.865435	18	33,52
Lixus punctiventris	Lixus	Curculionidae	Coleoptera	Insecta	herbivore	plant material	active	chewers	o	h	c	57.6809356	12	36,40,100
Longitarsus anchusae	Longitarsus	Chrysomelidae	Coleoptera	Insecta	herbivore	plant material	active	chewers	o	h	c	0.6128816	1.95	40,49,89
Longitarsus atricillus	Longitarsus	Chrysomelidae	Coleoptera	Insecta	herbivore	plant material	active	chewers	p	h	c	1.140901	2.5	40,52
Longitarsus ganglbaueri	Longitarsus	Chrysomelidae	Coleoptera	Insecta	herbivore	plant material	active	chewers	m	h	c	0.7823995	2.15	40,45
Longitarsus luridus	Longitarsus	Chrysomelidae	Coleoptera	Insecta	herbivore	plant material	active	chewers	o	h	c	0.5372748	1.85	40,52
Longitarsus lycopi	Longitarsus	Chrysomelidae	Coleoptera	Insecta	herbivore	plant material	active	chewers	o	h	c	0.4675609	1.75	40,52
Longitarsus melanocephalus	Longitarsus	Chrysomelidae	Coleoptera	Insecta	herbivore	plant material	active	chewers	p	h	c	1.140901	2.5	40,52
Longitarsus noricus	Longitarsus	Chrysomelidae	Coleoptera	Insecta	herbivore	plant material	active	chewers	o	h	c	0.7376842	2.1	52,59
Longitarsus parvulus	Longitarsus	Chrysomelidae	Coleoptera	Insecta	herbivore	plant material	active	chewers	p	h	c	0.2675877	1.4	40,52
Longitarsus pellucidus	Longitarsus	Chrysomelidae	Coleoptera	Insecta	herbivore	plant material	active	chewers	m	h	c	0.8766142	2.25	40,45,49
Longitarsus pratensis	Longitarsus	Chrysomelidae	Coleoptera	Insecta	herbivore	plant material	active	chewers	m	h	c	0.3736836	1.6	40,52
Longitarsus rubiginosus	Longitarsus	Chrysomelidae	Coleoptera	Insecta	herbivore	plant material	active	chewers	m	h	c	0.8766142	2.25	40,52
Longitarsus succineus	Longitarsus	Chrysomelidae	Coleoptera	Insecta	herbivore	plant material	active	chewers	o	h	c	0.6128816	1.95	40,52
Loricera pilicornis	Loricera	Carabidae	Coleoptera	Insecta	predator	animals	active	chewers	p	g	c	17.804436	7.5	40,52,89
Luperus flavipes	Luperus	Chrysomelidae	Coleoptera	Insecta	herbivore	plant material	active	chewers	o	t	c	4.6911049	4.4	40,45
Luperus luperus	Luperus	Chrysomelidae	Coleoptera	Insecta	herbivore	plant material	active	chewers	p	t	c	4.3013097	4.25	40,49,52
Lygus gemellatus	Lygus	Miridae	Hemiptera	Insecta	herbivore	plant sap	active	suckers	p	h	c	7.7213108	5.7	52,95
Lygus pratensis	Lygus	Miridae	Hemiptera	Insecta	herbivore	plant sap	active	suckers	p	h	c	10.7384254	6.55	52,95
Lygus rugulipennis	Lygus	Miridae	Hemiptera	Insecta	omnivore	animals/plant sap	active	suckers	p	h	c	6.209776	5.2	52,95,102
Lygus wagneri	Lygus	Miridae	Hemiptera	Insecta	herbivore	plant sap	active	suckers	p	h	c	9.4263916	6.2	52,95
Macrosteles cristatus	Macrosteles	Cicadellidae	Hemiptera	Insecta	herbivore	plant sap	active	suckers	m	h	c	2.2426263	3.35	22,52,103
Macrosteles laevis	Macrosteles	Cicadellidae	Hemiptera	Insecta	herbivore	plant sap	active	suckers	p	h	c	2.4896962	3.5	22,52
Macrosteles sexnotatus	Macrosteles	Cicadellidae	Hemiptera	Insecta	herbivore	plant sap	active	suckers	m	h	c	2.4896962	3.5	22,52,103
Macrosteles viridigriseus	Macrosteles	Cicadellidae	Hemiptera	Insecta	herbivore	plant sap	active	suckers	o	h	c	2.2827651	3.375	22,45
Malachius bipustulatus	Malachius	Melyridae	Coleoptera	Insecta	predator	animals	active	chewers	o	h	c	9.1607131	5.75	40,52
Malvapion malvae	Malvapion	Apionidae	Coleoptera	Insecta	predator	animals	active	chewers	o	h	c	0.7376842	2.1	40,49
Mangora acalypha	Mangora	Araneidae	Araneae	Arachnida	predator	animals	passive	extraintestinal	p	h	a	8.895163	4.375	20,52,101
Margarinotus carbonarius	Margarinotus	Histeridae	Coleoptera	Insecta	predator	animals	active	chewers	p	g	c	4.9623169	4.5	40,52
Margarinotus purpurascens	Margarinotus	Histeridae	Coleoptera	Insecta	predator	animals	active	chewers	p	g	c	4.9623169	4.5	40,52
Margarinotus terricola	Margarinotus	Histeridae	Coleoptera	Insecta	predator	animals	active	chewers	p	g	c	11.2848534	6.25	25,40,89,102
Maso sundevalli	Maso	Linyphiidae	Araneae	Arachnida	predator	animals	passive	extraintestinal	p	g	b	0.6138716	1.58	27,52,101
Mecinus collaris	Mecinus	Curculionidae	Coleoptera	Insecta	herbivore	plant material	active	chewers	m	h	c	2.198975	3.25	40,52
Mecinus labilis	Mecinus	Curculionidae	Coleoptera	Insecta	herbivore	plant material	active	chewers	m	g/h	c	0.6128816	1.95	40,43,102
Mecinus pascuorum	Mecinus	Curculionidae	Coleoptera	Insecta	herbivore	plant material	active	chewers	m	h	c	0.5016913	1.8	40,64,102
Mecinus pyraster	Mecinus	Curculionidae	Coleoptera	Insecta	herbivore	plant material	active	chewers	m	h	c	2.461664	3.4	40,52
Meconema meridionale	Meconema	Tettigoniidae	Orthoptera	Insecta	predator	animals	active	chewers	p	h/t	a	75.1271628	12.875	47,102
Medon brunneus	Medon	Staphylinidae	Coleoptera	Insecta	predator	animals	active	chewers	p	g	c	1.1962028	4.25	25,40,89
Megadelphax sordidula	Megadelphax	Delphacidae	Hemiptera	Insecta	herbivore	plant sap	active	suckers	m	h	c	4.240076	4.375	22,52
Megaloceroea recticornis	Megaloceroea	Miridae	Hemiptera	Insecta	herbivore	plant sap	active	suckers	o	h	c	17.5167537	8.05	45,95
Megalocoleus tanaceti	Megalocoleus	Miridae	Hemiptera	Insecta	herbivore	plant sap	active	suckers	m	h	c	5.0094949	4.75	52,95
Megalonotus antennatus	Megalonotus	Rhyparochromidae	Hemiptera	Insecta	predator	animals	active	suckers	p	g	a	4.6422052	4.6	42,97,102
Megalonotus chiragra	Megalonotus	Rhyparochromidae	Hemiptera	Insecta	herbivore	plant sap	active	suckers	p	g	c	8.5492646	5.95	52,97
Megalonotus chiragrus	Megalonotus	Rhyparochromidae	Hemiptera	Insecta	predator	animals	active	suckers	p	g	a	8.5492646	5.95	52,97,102
Megalonotus emarginatus	Megalonotus	Rhyparochromidae	Hemiptera	Insecta	predator	animals	active	suckers	p	g	c	9.2469956	6.15	52,64,97,102
Megalonotus sabulicola	Megalonotus	Rhyparochromidae	Hemiptera	Insecta	predator	animals	active	suckers	p	g	c	4.4062922	4.5	52,88,97,102
Megarthrus denticollis	Megarthrus	Staphylinidae	Coleoptera	Insecta	detritivore	mycelium	active	chewers	p	g	c	0.28019	2.45	40,59,76,89
Megasternum concinnum	Megasternum	Hydrophilidae	Coleoptera	Insecta	predator	animals	active	chewers	p	g	c	0.6128816	1.95	40,52,89
Megophthalmus scanicus	Megophthalmus	Cicadellidae	Hemiptera	Insecta	herbivore	plant sap	active	suckers	o	h	c	2.0104249	3.2	22,52
Melanophthalma distinguenda	Melanophthalma	Latridiidae	Coleoptera	Insecta	detritivore	mycelium	active	chewers	m	g	c	0.4675609	1.75	21,40,52
Meligethes coracinus	Meligethes	Nitidulidae	Coleoptera	Insecta	herbivore	plant material	active	chewers	o	h	c	0.7376842	2.1	40,45
Meligethes exilis	Meligethes	Nitidulidae	Coleoptera	Insecta	herbivore	plant material	active	chewers	m	h	c	0.5743317	1.9	40,52
Meligethes incanus	Meligethes	Nitidulidae	Coleoptera	Insecta	herbivore	plant material	active	chewers	m	h	c	0.92615	2.3	36,40,43,59
Meligethes nigrescens	Meligethes	Nitidulidae	Coleoptera	Insecta	herbivore	plant material	active	chewers	o	h	c	0.7376842	2.1	25,36,40,89
Meligethes ovatus	Meligethes	Nitidulidae	Coleoptera	Insecta	herbivore	plant material	active	chewers	m	h	c	0.8287034	2.2	40,45
Meligethes sulcatus	Meligethes	Nitidulidae	Coleoptera	Insecta	herbivore	plant material	active	chewers	o	h	c	0.6945386	2.05	40,52
Melitta leporina	Melitta	Melittidae	Hymenoptera	Insecta	herbivore	nectar_pollen	active	chewers	o	g/h	d	45.386127	11	3,61,90
Meloe proscarabaeus	Meloe	Meloidae	Coleoptera	Insecta	herbivore	plant material	active	chewers	o	g	a	293.5494817	23	40,52
Melogona voigtii	Melogona	Chordeumatidae	Chordeumatida	Diplopoda	detritivore	dead plant material	active	chewers	m	g	a	NA	7.5	33,83
Meotica exilis	Meotica	Staphylinidae	Coleoptera	Insecta	predator	animals	active	chewers	p	g	c	0.083854	1.55	40,59,102
Mermessus trilobatus	Mermessus	Linyphiidae	Araneae	Arachnida	predator	animals	active	extraintestinal	p	h	b	0.9285204	1.85	52,101
Metellina segmentata	Metellina	Tetragnathidae	Araneae	Arachnida	predator	animals	passive	extraintestinal	p	h	b	24.5168771	6.375	20,24,101
Metopoplax ditomoides	Metopoplax	Oxycarenidae	Hemiptera	Insecta	herbivore	plant sap	active	suckers	o	h	c	2.7691258	3.7	52,97
Metopsia clypeata	Metopsia	Staphylinidae	Coleoptera	Insecta	detritivore	mycelium	active	chewers	m	g	c	0.3798758	2.75	40,89
Metrioptera roeselii	Metrioptera	Tettigoniidae	Orthoptera	Insecta	omnivore	plant material	active	chewers	p	h	c	143.430174	17.125	47,52,102
Micaria pulicaria	Micaria	Gnaphosidae	Araneae	Arachnida	predator	animals	active	extraintestinal	p	g	a	5.3262005	3.5	20,52,101
Micrargus herbigradus	Micrargus	Linyphiidae	Araneae	Arachnida	predator	animals	active	extraintestinal	p	g	b	1.1392045	2	52,101
Micrargus subaequalis	Micrargus	Linyphiidae	Araneae	Arachnida	predator	animals	active	extraintestinal	p	g	b	0.7728546	1.725	27,52,101
Microdynerus parvulus	Microdynerus	Eumenidae	Hymenoptera	Insecta	predator	animals	active	chewers	o	h	d	4.8690112	5.25	13,43,102
Microdynerus timidus	Microdynerus	Eumenidae	Hymenoptera	Insecta	predator	animals	active	chewers	o	h	d	10.3953421	6.75	102,104
Microlestes maurus	Microlestes	Carabidae	Coleoptera	Insecta	predator	animals	active	chewers	p	g	c	1.1988283	2.55	40,52
Microlestes minutulus	Microlestes	Carabidae	Coleoptera	Insecta	predator	animals	active	chewers	p	g	c	1.9538697	3.1	40,52
Microlinyphia pusilla	Microlinyphia	Linyphiidae	Araneae	Arachnida	predator	animals	passive	extraintestinal	p	h	b	5.9249408	3.75	52,101
Microneta viaria	Microneta	Linyphiidae	Araneae	Arachnida	predator	animals	passive	extraintestinal	p	g	b	2.0454866	2.5	24,52,65,101
Micropeplus porcatus	Micropeplus	Staphylinidae	Coleoptera	Insecta	detritivore	mycelium	active	chewers	p	g	c	0.2372208	2.3	25,40,89
Micropeplus ripicola	Micropeplus	Staphylinidae	Coleoptera	Insecta	detritivore	mycelium	active	chewers	p	g	c	0.1641399	2	25,40,59,89
Microplontus campestris	Microplontus	Curculionidae	Coleoptera	Insecta	herbivore	plant material	active	chewers	m	h	c	1.4480084	2.75	36,40,59
Mioxena blanda	Mioxena	Linyphiidae	Araneae	Arachnida	predator	animals	passive	extraintestinal	p	g	b	0.5837677	1.55	27,45
Misumena vatia	Misumena	Thomisidae	Araneae	Arachnida	predator	animals	active	extraintestinal	p	h	b	19.7017734	6.25	20,24,27,52,101
Mitoplinthus caliginosus	Mitoplinthus	Curculionidae	Coleoptera	Insecta	herbivore	plant material	active	chewers	p	g	c	17.804436	7.5	40,49,102
Mitostoma chrysomelas	Mitostoma	Nemastomatidae	Opiliones	Arachnida	predator	animals	active	extraintestinal	p	g	a	1.5284034	1.7	27,52
Mocydia crocea	Mocydia	Cicadellidae	Hemiptera	Insecta	herbivore	plant sap	active	suckers	o	h	c	5.4222531	4.85	22,52
Mocyta amplicollis	Mocyta	Staphylinidae	Coleoptera	Insecta	detritivore	mycelium	active	chewers	p	g	c	0.5433108	3.15	25,40,44
Mocyta fungi	Mocyta	Staphylinidae	Coleoptera	Insecta	detritivore	mycelium	active	chewers	p	g	c	0.3276836	2.6	40,52
Mocyta negligens	Mocyta	Staphylinidae	Coleoptera	Insecta	detritivore	mycelium	active	chewers	p	g	c	0.1866585	2.1	25,40,44
Mocyta orbata	Mocyta	Staphylinidae	Coleoptera	Insecta	detritivore	mycelium	active	chewers	p	g	c	0.2955098	2.5	40,52
Monotoma brevicollis	Monotoma	Monotomidae	Coleoptera	Insecta	detritivore	mycelium	active	chewers	p	g	c	0.7823995	2.15	40,76,89
Monotoma longicollis	Monotoma	Monotomidae	Coleoptera	Insecta	detritivore	mycelium	active	chewers	p	g	c	0.3451593	1.55	40,52,63,89
Monotoma picipes	Monotoma	Monotomidae	Coleoptera	Insecta	detritivore	mycelium	active	chewers	p	g	c	0.8287034	2.2	40,52,63
Mordella aculeata	Mordella	Mordellidae	Coleoptera	Insecta	herbivore	plant material	active	chewers	p	h	c	12.4479061	6.5	25,40,89
Mordellistena falsoparvula	Mordellistena	Mordellidae	Coleoptera	Insecta	herbivore	plant material	active	chewers	p	h	c	3.0930491	3.725	36,40
Mordellistena inexpectata	Mordellistena	Mordellidae	Coleoptera	Insecta	herbivore	plant material	active	chewers	p	h	c	3.3049221	3.825	25,40
Mordellistena parvula	Mordellistena	Mordellidae	Coleoptera	Insecta	herbivore	plant material	active	chewers	p	h	c	1.6895879	2.925	36,40,52
Mordellistena pseudobrevicauda	Mordellistena	Mordellidae	Coleoptera	Insecta	herbivore	plant material	active	chewers	p	h	c	4.0526425	4.15	40,59,89,102
Mordellistena pseudonana	Mordellistena	Mordellidae	Coleoptera	Insecta	herbivore	plant material	active	chewers	o	h	c	1.3198906	2.65	40,52
Mordellistena pseudoparvula	Mordellistena	Mordellidae	Coleoptera	Insecta	herbivore	plant material	active	chewers	p	h	c	2.0336429	3.15	25,40
Mordellistena pumila	Mordellistena	Mordellidae	Coleoptera	Insecta	herbivore	plant material	active	chewers	o	h	c	4.5589164	4.35	40,52
Muellerianella fairmairei	Muellerianella	Delphacidae	Hemiptera	Insecta	herbivore	plant sap	active	suckers	m	h	c	2.5109645	3.5125	22,45
Mycetoporus glaber	Mycetoporus	Staphylinidae	Coleoptera	Insecta	predator	animals	active	chewers	p	g	c	2.0874677	5.25	59,77
Mycetoporus lepidus	Mycetoporus	Staphylinidae	Coleoptera	Insecta	predator	animals	active	chewers	p	g	c	1.3906408	4.5	40,89
Mycetoporus longulus	Mycetoporus	Staphylinidae	Coleoptera	Insecta	predator	animals	active	chewers	p	g/h	c	1.603569	4.75	40,42,57,59
Mycetoporus mulsanti	Mycetoporus	Staphylinidae	Coleoptera	Insecta	predator	animals	active	chewers	m	g/h	c	0.3798758	2.75	37,40,59
Myrmarachne formicaria	Myrmarachne	Salticidae	Araneae	Arachnida	predator	animals	active	extraintestinal	p	g/h	b	16.3234013	5.75	20,52,101
Myrmechixenus subterraneus	Myrmechixenus	Tenebrionidae	Coleoptera	Insecta	NA	NA	active	chewers	m	n	c	0.2921335	1.45	59,64,75,78
Nabis brevis	Nabis	Nabidae	Hemiptera	Insecta	predator	animals	active	suckers	p	g/h	a	9.4263916	6.2	52,96
Nabis ferus	Nabis	Nabidae	Hemiptera	Insecta	predator	animals	active	suckers	p	g/h	c	17.5167537	8.05	52,96,102
Nabis pseudoferus	Nabis	Nabidae	Hemiptera	Insecta	predator	animals	active	suckers	p	h	c	14.8088174	7.5	52,88,96
Nabis rugosus	Nabis	Nabidae	Hemiptera	Insecta	predator	animals	active	suckers	p	g/h	c	12.1503529	6.9	52,96
Nebria brevicollis	Nebria	Carabidae	Coleoptera	Insecta	predator	animals	active	chewers	p	g	a	57.6809356	12	40,49,52,89
Necrodes littoralis	Necrodes	Silphidae	Coleoptera	Insecta	detritivore	dead animals	active	chewers	p	g	c	206.9550457	20	40,49,89
Nedyus quadrimaculatus	Nedyus	Curculionidae	Coleoptera	Insecta	herbivore	plant material	active	chewers	m	h	c	1.6537025	2.9	40,49,52
Nelima sempronii	Nelima	Sclerosomatidae	Opiliones	Arachnida	predator	animals	active	extraintestinal	p	g	a	13.5187727	4.25	52
Nemastoma dentigerum	Nemastoma	Nemastomatidae	Opiliones	Arachnida	predator	animals	active	extraintestinal	p	g	a	1.4754729	1.675	52,101
Nematogmus sanguinolentus	Nematogmus	Linyphiidae	Araneae	Arachnida	predator	animals	passive	extraintestinal	p	h	a	1.294736	2.1	52,101
Neoaliturus fenestratus	Neoaliturus	Cicadellidae	Hemiptera	Insecta	herbivore	plant sap	active	suckers	p	h	c	1.8998187	3.125	22,52
Neobisium sylvaticum	Neobisium	Neobisiidae	Pseudoscorpiones	Arachnida	predator	animals	active	extraintestinal	p	t	a	1	3.38	101,102
Neobisnius lathrobioides	Neobisnius	Staphylinidae	Coleoptera	Insecta	predator	animals	active	chewers	p	g	c	1.2718011	4.35	25,40
Neobisnius villosulus	Neobisnius	Staphylinidae	Coleoptera	Insecta	predator	animals	active	chewers	p	g	c	1.1962028	4.25	25,40
Neocrepidodera ferruginea	Neocrepidodera	Chrysomelidae	Coleoptera	Insecta	herbivore	plant material	active	chewers	o	h	c	2.198975	3.25	40,52
Neocrepidodera motschulskii	Neocrepidodera	Chrysomelidae	Coleoptera	Insecta	herbivore	plant material	active	chewers	p	h	c	2.0336429	3.15	36,40,57
Neophilaenus campestris	Neophilaenus	Aphrophoridae	Hemiptera	Insecta	herbivore	plant sap	active	suckers	o	h	c	6.8525486	5.35	22,52
Neottiura bimaculata	Neottiura	Theridiidae	Araneae	Arachnida	predator	animals	passive	extraintestinal	p	h	a	2.6742166	2.8	20,52,101
Nephanes titan	Nephanes	Ptiliidae	Coleoptera	Insecta	detritivore	mycelium	active	chewers	m	g	c	0.0321482	0.6	40,89
Nephus redtenbacheri	Nephus	Coccinellidae	Coleoptera	Insecta	predator	animals	active	chewers	p	h	c	0.3451593	1.55	40,45
Neriene clathrata	Neriene	Linyphiidae	Araneae	Arachnida	predator	animals	passive	extraintestinal	p	g/h	b	8.1262613	4.23	27,45,101
Neriene montana	Neriene	Linyphiidae	Araneae	Arachnida	predator	animals	passive	extraintestinal	p	g/h	b	27.6862283	6.75	20,27,52,65,101
Nesticus cellulanus	Nesticus	Nesticidae	Araneae	Arachnida	predator	animals	passive	extraintestinal	p	g	a	10.3310844	4.625	20,27,65
Nicrophorus interruptus	Nicrophorus	Silphidae	Coleoptera	Insecta	detritivore	dead animals	active	chewers	p	g	c	118.4415485	16	40,89,102
Nicrophorus vespillo	Nicrophorus	Silphidae	Coleoptera	Insecta	detritivore	dead animals	active	chewers	p	g	c	137.8328551	17	40,49,64
Nicrophorus vespilloides	Nicrophorus	Silphidae	Coleoptera	Insecta	detritivore	dead animals	active	chewers	p	g	c	100.7869352	15	40,89,102
Nomada alboguttata	Nomada	Apidae	Hymenoptera	Insecta	predator	animals	par	chewers	m	g/h	d	20.4547251	7.75	3,49,61
Nomada distinguenda	Nomada	Apidae	Hymenoptera	Insecta	predator	animals	par	chewers	m	g	d	7.0637431	5.25	3,90
Nomada fabriciana	Nomada	Apidae	Hymenoptera	Insecta	predator	animals	par	chewers	m	g	d	28.4893135	8.75	3,90
Nomada flavoguttata	Nomada	Apidae	Hymenoptera	Insecta	predator	animals	par	chewers	m	g	d	10.1707485	6	3,49
Nomada flavopicta	Nomada	Apidae	Hymenoptera	Insecta	predator	animals	par	chewers	m	h	d	35.6603369	9.5	3,49,61
Nomada fucata	Nomada	Apidae	Hymenoptera	Insecta	predator	animals	par	chewers	m	g	d	28.4893135	8.75	3,61
Nomada integra	Nomada	Apidae	Hymenoptera	Insecta	predator	animals	par	chewers	m	g	d	15.4923625	7	3,90
Nomada sexfasciata	Nomada	Apidae	Hymenoptera	Insecta	predator	animals	par	chewers	m	g	d	71.3857493	12.25	3,49
Nopoiulus kochii	Nopoiulus	Blaniulidae	Julida	Diplopoda	detritivore	dead animals	active	chewers	p	g	a	NA	9	33,83
Notiophilus aestuans	Notiophilus	Carabidae	Coleoptera	Insecta	predator	animals	active	chewers	p	g	c	5.3864153	4.65	40,52,89
Notiophilus aquaticus	Notiophilus	Carabidae	Coleoptera	Insecta	predator	animals	active	chewers	p	h	c	5.3864153	4.65	40,41,52
Notiophilus biguttatus	Notiophilus	Carabidae	Coleoptera	Insecta	predator	animals	active	chewers	p	g	c	4.9623169	4.5	40,83
Notiophilus palustris	Notiophilus	Carabidae	Coleoptera	Insecta	predator	animals	active	chewers	p	g	c	5.6808159	4.75	40,52
Notonecta glauca	Notonecta	Notonectidae	Hemiptera	Insecta	predator	animals	active	suckers	p	w	c	73.7128944	14.75	96,102
Notostira elongata	Notostira	Miridae	Hemiptera	Insecta	herbivore	plant sap	active	suckers	o	h	c	14.1156167	7.35	52,95
Notostira erratica	Notostira	Miridae	Hemiptera	Insecta	herbivore	plant sap	active	suckers	o	h	c	15.2816643	7.6	52,95
Nuctenea umbratica	Nuctenea	Araneidae	Araneae	Arachnida	predator	animals	passive	extraintestinal	p	t	b	120.0768493	11.5	20,24,45,65,101
Nysius senecionis	Nysius	Lygaeidae	Hemiptera	Insecta	herbivore	plant sap	active	suckers	p	h	c	4.065697	4.35	52,97
Ochogona caroli	Ochogona	Craspedosomatidae	Chordeumatida	Diplopoda	detritivore	dead plant material	active	chewers	p	g	a	NA	10.5	33,102
Ochthephilum collare	Ochthephilum	Staphylinidae	Coleoptera	Insecta	predator	animals	active	chewers	p	g	c	1.8356334	5	40,52
Ocypus aeneocephalus	Ocypus	Staphylinidae	Coleoptera	Insecta	predator	animals	active	chewers	p	g	c	22.7635889	13	40,52
Ocypus brunnipes	Ocypus	Staphylinidae	Coleoptera	Insecta	predator	animals	active	chewers	p	g	a	25.143717	13.5	40,52,89
Ocypus nitens	Ocypus	Staphylinidae	Coleoptera	Insecta	predator	animals	active	chewers	p	g	c	39.3419747	16	40,52
Ocypus olens	Ocypus	Staphylinidae	Coleoptera	Insecta	predator	animals	active	chewers	p	g	c	156.1865092	27	40,52
Ocypus ophthalmicus	Ocypus	Staphylinidae	Coleoptera	Insecta	predator	animals	active	chewers	p	g	c	61.875075	19	40,49
Ocyusa maura	Ocyusa	Staphylinidae	Coleoptera	Insecta	predator	animals	active	chewers	p	g/w	c	0.2110006	2.2	40,59
Odonteus armiger	Odonteus	Bolboceratidae	Coleoptera	Insecta	detritivore	mycelium	active	chewers	p	g	c	24.3487535	8.5	40,52,102
Odynerus melanocephalus	Odynerus	Vespidae	Hymenoptera	Insecta	predator	animals	active	chewers	p	g	d	60.0765665	11.5	19
Oedemera femorata	Oedemera	Oedemeridae	Coleoptera	Insecta	herbivore	plant material	active	chewers	p	h	c	28.0905677	9	40,45,52
Oedemera lurida	Oedemera	Oedemeridae	Coleoptera	Insecta	herbivore	plant material	active	chewers	p	h	c	10.1895799	6	40,52
Oedemera podagrariae	Oedemera	Oedemeridae	Coleoptera	Insecta	herbivore	plant material	active	chewers	p	h	c	41.3042211	10.5	40,52
Oedemera virescens	Oedemera	Oedemeridae	Coleoptera	Insecta	herbivore	plant material	active	chewers	p	h	c	32.1578301	9.5	40,52
Oedostethus quadripustulatus	Oedostethus	Elateridae	Coleoptera	Insecta	herbivore	plant material	active	chewers	p	g/h	c	2.461664	3.4	21,40,52,76
Oedothorax apicatus	Oedothorax	Linyphiidae	Araneae	Arachnida	predator	animals	active	extraintestinal	p	g	b	1.9659835	2.4625	52,101
Oedothorax fuscus	Oedothorax	Linyphiidae	Araneae	Arachnida	predator	animals	active	extraintestinal	p	g/h	b	1.8986515	2.43	24,52,101
Oedothorax retusus	Oedothorax	Linyphiidae	Araneae	Arachnida	predator	animals	active	extraintestinal	p	g	b	1.7879924	2.375	52,101
Olibrus affinis	Olibrus	Phalacridae	Coleoptera	Insecta	herbivore	plant material	active	chewers	o	h	c	0.8287034	2.2	40,52
Olibrus bicolor	Olibrus	Phalacridae	Coleoptera	Insecta	herbivore	plant material	active	chewers	o	h	c	1.4480084	2.75	40,52
Olibrus bimaculatus	Olibrus	Phalacridae	Coleoptera	Insecta	herbivore	plant material	active	chewers	m	h	c	1.1988283	2.55	40,45,52
Olibrus flavicornis	Olibrus	Phalacridae	Coleoptera	Insecta	herbivore	plant material	active	chewers	o	h	c	1.3198906	2.65	40,45
Olibrus liquidus	Olibrus	Phalacridae	Coleoptera	Insecta	herbivore	plant material	active	chewers	o	h	c	0.8766142	2.25	40,45
Oligolophus tridens	Oligolophus	Phalangiidae	Opiliones	Arachnida	predator	animals	active	extraintestinal	p	g/h	a	16.3192758	4.6	27,52,101
Oligota granaria	Oligota	Staphylinidae	Coleoptera	Insecta	predator	animals	active	chewers	p	g	c	0.0582679	1.35	40,76
Oligota inflata	Oligota	Staphylinidae	Coleoptera	Insecta	predator	animals	active	chewers	p	g	c	0.0475727	1.25	25,40
Oligota parva	Oligota	Staphylinidae	Coleoptera	Insecta	predator	animals	active	chewers	p	g	c	0.0300493	1.05	40,52
Oligota pusillima	Oligota	Staphylinidae	Coleoptera	Insecta	predator	animals	active	chewers	p	g	c	0.038189	1.15	40,52
Omalium caesum	Omalium	Staphylinidae	Coleoptera	Insecta	omnivore	animals	active	chewers	p	g	c	0.4777652	3	40,52,89,102
Omalium rivulare	Omalium	Staphylinidae	Coleoptera	Insecta	predator	animals	active	chewers	p	g	c	0.4777652	3	40,45,49,52
Omiamima mollina	Omiamima	Curculionidae	Coleoptera	Insecta	herbivore	plant material	active	chewers	p	g/h	c	1.8000321	3	40,43,50
Ommatoiulus sabulosus	Ommatoiulus	Julidae	Julida	Diplopoda	detritivore	dead plant material	active	chewers	m	g	a	NA	31.75	20,64,102
Oniscus asellus	Oniscus	Oniscidae	Isopoda	Malacostraca	detritivore	dead animals/dead plant material	active	chewers	p	g	a	227.2625332	17.25	52,102
Onthophagus fracticornis	Onthophagus	Scarabaeidae	Coleoptera	Insecta	detritivore	feces	active	chewers	m	g	c	20.9231976	8	40,89,102
Onthophagus ovatus	Onthophagus	Scarabaeidae	Coleoptera	Insecta	detritivore	feces	active	chewers	p	g	c	6.4583857	5	40,52,102
Oodes helopioides	Oodes	Carabidae	Coleoptera	Insecta	predator	animals	active	chewers	p	g/w	c	22.5970281	8.25	40,89
Ophiola decumana	Ophiola	Cicadellidae	Hemiptera	Insecta	herbivore	plant sap	active	suckers	p	h	c	3.579023	4.075	22,36,52
Ophonus ardosiacus	Ophonus	Carabidae	Coleoptera	Insecta	predator	animals	active	chewers	o	g	c	57.6809356	12	40,52,89
Ophonus azureus	Ophonus	Carabidae	Coleoptera	Insecta	predator	animals	active	chewers	o	g	c	17.804436	7.5	40,52,89
Ophonus diffinis	Ophonus	Carabidae	Coleoptera	Insecta	predator	animals	active	chewers	o	g	c	49.0831536	11.25	36,40,52
Ophonus laticollis	Ophonus	Carabidae	Coleoptera	Insecta	herbivore	plant material	active	chewers	o	g	c	34.316307	9.75	17,40,52
Ophonus melletii	Ophonus	Carabidae	Coleoptera	Insecta	predator	animals	active	chewers	o	g	c	15.5237675	7.1	36,40,52
Ophonus puncticeps	Ophonus	Carabidae	Coleoptera	Insecta	predator	animals	active	chewers	o	g	c	22.5970281	8.25	40,52,89
Ophonus rufibarbis	Ophonus	Carabidae	Coleoptera	Insecta	predator	animals	active	chewers	o	g	c	18.1027822	7.55	40,89,102
Ophonus rupicola	Ophonus	Carabidae	Coleoptera	Insecta	predator	animals	active	chewers	o	g	c	20.9231976	8	36,40,40,49,59
Ophonus schaubergerianus	Ophonus	Carabidae	Coleoptera	Insecta	predator	animals	active	chewers	o	g	c	26.1795478	8.75	36,40,52
Ophonus stictus	Ophonus	Carabidae	Coleoptera	Insecta	predator	animals	active	chewers	o	g	c	70.4648163	13	36,40,52
Ophyiulus pilosus	Ophyiulus	Julidae	Julida	Diplopoda	detritivore	dead plant material	active	chewers	m	g	a	NA	20	33,52
Opilio canestrinii	Opilio	Phalangiidae	Opiliones	Arachnida	predator	animals	active	extraintestinal	p	h	a	27.7491575	5.75	20,52
Opilio saxatilis	Opilio	Phalangiidae	Opiliones	Arachnida	predator	animals	active	extraintestinal	p	g	a	19.8998426	5	27,101
Orientus ishidae	Orientus	Cicadellidae	Hemiptera	Insecta	herbivore	plant sap	active	suckers	p	t	c	7.0063449	5.4	22,49,102
Orius horvathi	Orius	Anthocoridae	Hemiptera	Insecta	predator	animals	active	suckers	p	h/t	c	0.7636185	2.15	36,43,52,96
Orius laticollis	Orius	Anthocoridae	Hemiptera	Insecta	predator	animals	active	suckers	p	h/t	c	0.8064344	2.2	96,102
Orius majusculus	Orius	Anthocoridae	Hemiptera	Insecta	predator	animals	active	suckers	p	h/t	c	1.4292428	2.8	36,42,45,96
Orius minutus	Orius	Anthocoridae	Hemiptera	Insecta	predator	animals	active	suckers	p	h	c	0.8961489	2.3	52,96
Orius niger	Orius	Anthocoridae	Hemiptera	Insecta	herbivore	plant material	active	suckers	p	h	c	0.6820118	2.05	52,96,102
Orius vicinus	Orius	Anthocoridae	Hemiptera	Insecta	predator	animals	active	suckers	p	h	c	0.8961489	2.3	64,96,102
Orthocephalus coriaceus	Orthocephalus	Miridae	Hemiptera	Insecta	herbivore	plant sap	active	suckers	o	h	c	5.7252688	5.025	45,95
Orthocephalus saltator	Orthocephalus	Miridae	Hemiptera	Insecta	herbivore	plant sap	active	suckers	o	h	c	5.3930606	4.9	52,95
Orthochaetes setiger	Orthochaetes	Curculionidae	Coleoptera	Insecta	herbivore	plant material	active	chewers	o	h	c	1.3198906	2.65	40,59,76
Orthops basalis	Orthops	Miridae	Hemiptera	Insecta	herbivore	plant sap	active	suckers	o	h	c	4.6422052	4.6	52,95
Orthops campestris	Orthops	Miridae	Hemiptera	Insecta	herbivore	plant sap	active	suckers	o	h	c	3.4315535	4.05	52,95
Orthops kalmii	Orthops	Miridae	Hemiptera	Insecta	herbivore	plant sap	active	suckers	o	h	c	4.2909979	4.45	52,95
Orthotylus flavosparsus	Orthotylus	Miridae	Hemiptera	Insecta	herbivore	plant sap	active	suckers	p	h	c	2.9500303	3.8	95,102
Orthotylus prasinus	Orthotylus	Miridae	Hemiptera	Insecta	herbivore	plant sap	active	suckers	p	t	c	5.2633851	4.85	88,95
Osmia florisomnis	Osmia	Megachilidae	Hymenoptera	Insecta	herbivore	nectar_pollen	active	chewers	m	h	d	35.6603369	9.5	2,49
Ostearius melanopygius	Ostearius	Linyphiidae	Araneae	Arachnida	predator	animals	passive	extraintestinal	p	g	b	1.6436605	2.3	24,27,65,101
Otiorhynchus ligustici	Otiorhynchus	Curculionidae	Coleoptera	Insecta	herbivore	plant material	active	chewers	p	h	a	36.5594792	10	40,49,52
Otiorhynchus ovatus	Otiorhynchus	Curculionidae	Coleoptera	Insecta	herbivore	plant material	active	chewers	p	h	a	6.4583857	5	36,40,45,52
Otiorhynchus porcatus	Otiorhynchus	Curculionidae	Coleoptera	Insecta	herbivore	plant material	active	chewers	p	h	a	4.9623169	4.5	40,52
Otiorhynchus raucus	Otiorhynchus	Curculionidae	Coleoptera	Insecta	herbivore	plant material	active	chewers	p	h	c	17.804436	7.5	40,52,102
Otiorhynchus singularis	Otiorhynchus	Curculionidae	Coleoptera	Insecta	herbivore	plant material	active	chewers	p	h	c	17.804436	7.5	40,49,89
Otiorhynchus smreczynskii	Otiorhynchus	Curculionidae	Coleoptera	Insecta	herbivore	plant material	active	chewers	p	g/h	a	10.1895799	6	14,36,40
Otophorus haemorrhoidalis	Otophorus	Aphodiidae	Coleoptera	Insecta	detritivore	feces	active	chewers	m	g	c	4.3013097	4.25	40,89
Oulema duftschmidi	Oulema	Chrysomelidae	Coleoptera	Insecta	herbivore	plant material	active	chewers	o	h	c	3.6961709	4	40,45
Oulema gallaeciana	Oulema	Chrysomelidae	Coleoptera	Insecta	herbivore	plant material	active	chewers	o	h	c	2.6467577	3.5	40,45
Oulema melanopus	Oulema	Chrysomelidae	Coleoptera	Insecta	herbivore	plant material	active	chewers	o	h	c	4.3013097	4.25	40,45
Oxyomus sylvestris	Oxyomus	Aphodiidae	Coleoptera	Insecta	detritivore	feces	active	chewers	p	g	c	1.9538697	3.1	40,59,89,102
Oxypoda bicolor	Oxypoda	Staphylinidae	Coleoptera	Insecta	detritivore	mycelium	active	chewers	p	g	c	0.3798758	2.75	40,76,89
Oxypoda brachyptera	Oxypoda	Staphylinidae	Coleoptera	Insecta	detritivore	mycelium	active	chewers	p	g	c	0.1866585	2.1	40,52,89
Oxypoda brevicornis	Oxypoda	Staphylinidae	Coleoptera	Insecta	predator	animals	active	chewers	p	g	c	0.4173652	2.85	40,52
Oxypoda longipes	Oxypoda	Staphylinidae	Coleoptera	Insecta	predator	animals	active	chewers	p	g	c	1.3906408	4.5	40,52
Oxypoda opaca	Oxypoda	Staphylinidae	Coleoptera	Insecta	detritivore	mycelium	active	chewers	p	g	c	1.0195959	4	40,45,52,89
Oxypselaphus obscurus	Oxypselaphus	Carabidae	Coleoptera	Insecta	predator	animals	active	chewers	p	g/w	a	8.7674474	5.65	40,64,102
Oxystoma pomonae	Oxystoma	Apionidae	Coleoptera	Insecta	herbivore	plant material	active	chewers	o	h	c	1.8760046	3.05	40,52
Oxytelus piceus	Oxytelus	Staphylinidae	Coleoptera	Insecta	omnivore	dead animals/plant material	active	chewers	p	g	c	1.3906408	4.5	40,45,89
Ozyptila claveata	Ozyptila	Thomisidae	Araneae	Arachnida	predator	animals	active	extraintestinal	p	g	a	2.7832724	2.625	52,101
Ozyptila praticola	Ozyptila	Thomisidae	Araneae	Arachnida	predator	animals	active	extraintestinal	p	g/t	b	4.1245982	3.125	20,52,101,102
Ozyptila simplex	Ozyptila	Thomisidae	Araneae	Arachnida	predator	animals	active	extraintestinal	p	g	a	7.1985884	4	52,101
Ozyptila trux	Ozyptila	Thomisidae	Araneae	Arachnida	predator	animals	active	extraintestinal	p	g	b	7.1985884	4	20,52,101
Pachybrachis hieroglyphicus	Pachybrachis	Chrysomelidae	Coleoptera	Insecta	herbivore	plant material	active	chewers	m	h	c	3.1452285	3.75	40,102
Pachygnatha clercki	Pachygnatha	Tetragnathidae	Araneae	Arachnida	predator	animals	passive	extraintestinal	p	g	a	18.5688713	5.75	20,52
Pachygnatha degeeri	Pachygnatha	Tetragnathidae	Araneae	Arachnida	predator	animals	passive	extraintestinal	p	g	a	4.8772525	3.5	20,52
Pachymerium ferrugineum	Pachymerium	Geophilidae	Geophilomorpha	Chilopoda	predator	animals	active	extraintestinal	p	g	a	50.4358558	42.5	33
Paederus fuscipes	Paederus	Staphylinidae	Coleoptera	Insecta	predator	animals	active	chewers	p	g	c	4.0477664	6.75	40,45,89
Paederus littoralis	Paederus	Staphylinidae	Coleoptera	Insecta	predator	animals	active	chewers	p	g	c	6.3334758	8	40,52
Paidiscura pallens	Paidiscura	Theridiidae	Araneae	Arachnida	predator	animals	passive	extraintestinal	p	t	b	0.6437011	1.65	20,24,27,45
Palliduphantes insignis	Palliduphantes	Linyphiidae	Araneae	Arachnida	predator	animals	passive	extraintestinal	p	g	b	1.2154312	2.05	52,101
Palliduphantes pallidus	Palliduphantes	Linyphiidae	Araneae	Arachnida	predator	animals	passive	extraintestinal	p	g	b	1.0660088	1.95	52,101
Panagaeus bipustulatus	Panagaeus	Carabidae	Coleoptera	Insecta	predator	animals	active	chewers	p	g	c	16.3570641	7.25	40,89,102
Panagaeus cruxmajor	Panagaeus	Carabidae	Coleoptera	Insecta	predator	animals	active	chewers	p	g	c	22.5970281	8.25	40,102
Paradromius linearis	Paradromius	Carabidae	Coleoptera	Insecta	predator	animals	active	chewers	p	h/t	c	5.8315544	4.8	40,49,89
Pardosa agrestis	Pardosa	Lycosidae	Araneae	Arachnida	predator	animals	active	extraintestinal	p	g	b	26.4137453	6.63	24,52
Pardosa amentata	Pardosa	Lycosidae	Araneae	Arachnida	predator	animals	active	extraintestinal	p	g/h	a	22.6252447	6.25	52,101,102
Pardosa bifasciata	Pardosa	Lycosidae	Araneae	Arachnida	predator	animals	active	extraintestinal	p	g	b	14.3211487	5.25	20,24,65,101
Pardosa hortensis	Pardosa	Lycosidae	Araneae	Arachnida	predator	animals	active	extraintestinal	p	g	a	10.2704172	4.625	52,101
Pardosa lugubris	Pardosa	Lycosidae	Araneae	Arachnida	predator	animals	active	extraintestinal	p	g	a	16.9627865	5.6	52,101
Pardosa monticola	Pardosa	Lycosidae	Araneae	Arachnida	predator	animals	active	extraintestinal	p	g	b	12.6008059	5	20,101
Pardosa nigriceps	Pardosa	Lycosidae	Araneae	Arachnida	predator	animals	active	extraintestinal	p	g/h	b	14.681675	5.3	27,65,101
Pardosa palustris	Pardosa	Lycosidae	Araneae	Arachnida	predator	animals	active	extraintestinal	p	g	b	12.6008059	5	20,24,52
Pardosa prativaga	Pardosa	Lycosidae	Araneae	Arachnida	predator	animals	active	extraintestinal	p	g	a	11.0145647	4.75	52,101
Pardosa pullata	Pardosa	Lycosidae	Araneae	Arachnida	predator	animals	active	extraintestinal	p	g	a	11.0145647	4.75	52,101
Pardosa saltans	Pardosa	Lycosidae	Araneae	Arachnida	predator	animals	active	extraintestinal	p	g	b	20.3278164	6	65,101
Passaloecus singularis	Passaloecus	Crabronidae	Hymenoptera	Insecta	predator	animals	active	chewers	o	h	d	3.0577035	4.5	19,35,102
Pelecopsis parallela	Pelecopsis	Linyphiidae	Araneae	Arachnida	predator	animals	passive	extraintestinal	p	h	a	0.5356577	1.5	52,101
Pella limbata	Pella	Staphylinidae	Coleoptera	Insecta	detritivore	dead animals	active	chewers	p	g/n	c	1.8356334	5	40,59,84
Pella lugens	Pella	Staphylinidae	Coleoptera	Insecta	detritivore	dead animals	active	chewers	p	g	c	1.1962028	4.25	40,52,84
Pemphredon lethifer	Pemphredon	Crabronidae	Hymenoptera	Insecta	predator	animals	active	chewers	o	h	d	10.9872502	6.875	35,102
Pentatoma rufipes	Pentatoma	Pentatomidae	Hemiptera	Insecta	omnivore	plant sap	active	suckers	p	t	c	59.742313	13.5	49,98,102
Perapion violaceum	Perapion	Brentidae	Coleoptera	Insecta	herbivore	plant material	active	chewers	m	h	c	1.8760046	3.05	40,45
Phalacronothus biguttatus	Phalacronothus	Aphodiidae	Coleoptera	Insecta	detritivore	feces	active	chewers	m	g	c	1.8000321	3	40,43,59,76,102
Phalangium opilio	Phalangium	Phalangiidae	Opiliones	Arachnida	predator	animals	active	extraintestinal	p	h	a	24.964498	5.5	20,52
Phaneroptera falcata	Phaneroptera	Tettigoniidae	Orthoptera	Insecta	omnivore	plant material	active	chewers	p	h	c	114.4147352	15.5	45,47,72
Philaenus spumarius	Philaenus	Aphrophoridae	Hemiptera	Insecta	herbivore	plant sap	active	suckers	p	h	c	8.6547176	5.9	22,45
Philodromus albidus	Philodromus	Philodromidae	Araneae	Arachnida	predator	animals	active	extraintestinal	p	t	b	6.1300057	3.725	45,101
Philodromus aureolus	Philodromus	Philodromidae	Araneae	Arachnida	predator	animals	active	extraintestinal	p	h/t	b	9.9883115	4.625	20,24,27,52,101
Philodromus buchari	Philodromus	Philodromidae	Araneae	Arachnida	predator	animals	active	extraintestinal	p	g	b	20.7846168	6.4	101
Philodromus cespitum	Philodromus	Philodromidae	Araneae	Arachnida	predator	animals	active	extraintestinal	p	h/t	b	10.7594317	4.78	24,27,45
Philodromus rufus	Philodromus	Philodromidae	Araneae	Arachnida	predator	animals	active	extraintestinal	p	h	b	13.2947259	5.25	24,27,52
Philonthus atratus	Philonthus	Staphylinidae	Coleoptera	Insecta	predator	animals	active	chewers	p	g	c	6.3334758	8	25,40,52
Philonthus carbonarius	Philonthus	Staphylinidae	Coleoptera	Insecta	predator	animals	active	chewers	p	g	c	20.5285315	12.5	40,52
Philonthus cognatus	Philonthus	Staphylinidae	Coleoptera	Insecta	predator	animals	active	chewers	p	g	c	10.6666283	9.75	40,52
Philonthus concinnus	Philonthus	Staphylinidae	Coleoptera	Insecta	predator	animals	active	chewers	p	g	c	3.3047898	6.25	40,52,89
Philonthus corruscus	Philonthus	Staphylinidae	Coleoptera	Insecta	predator	animals	active	chewers	p	g	c	5.3430154	7.5	40,57
Philonthus debilis	Philonthus	Staphylinidae	Coleoptera	Insecta	predator	animals	active	chewers	p	g	c	1.8356334	5	40,57,64
Philonthus decorus	Philonthus	Staphylinidae	Coleoptera	Insecta	predator	animals	active	chewers	p	g	c	18.4349763	12	40,49,89
Philonthus laminatus	Philonthus	Staphylinidae	Coleoptera	Insecta	predator	animals	active	chewers	p	g	c	8.6383145	9	40,52
Philonthus lepidus	Philonthus	Staphylinidae	Coleoptera	Insecta	predator	animals	active	chewers	p	g	c	3.664601	6.5	40,52,89
Philonthus quisquiliarius	Philonthus	Staphylinidae	Coleoptera	Insecta	predator	animals	active	chewers	p	g/h	c	3.3047898	6.25	40,52,89
Philonthus rotundicollis	Philonthus	Staphylinidae	Coleoptera	Insecta	predator	animals	active	chewers	p	g	c	9.9609716	9.5	40,52
Philonthus succicola	Philonthus	Staphylinidae	Coleoptera	Insecta	predator	animals	active	chewers	p	g	c	18.4349763	12	40,52
Philoscia muscorum	Philoscia	Philosciidae	Isopoda	Malacostraca	detritivore	dead animals/dead plant material	active	chewers	p	g	a	39.1097136	9.5	33,52
Phlegra fasciata	Phlegra	Salticidae	Araneae	Arachnida	predator	animals	active	extraintestinal	p	g	a	17.9683923	6	20,52
Pholcus opilionoides	Pholcus	Pholcidae	Araneae	Arachnida	predator	animals	passive	extraintestinal	p	g	a	9.5962444	4.5	20,65,101
Pholidoptera griseoaptera	Pholidoptera	Tettigoniidae	Orthoptera	Insecta	omnivore	animals	active	chewers	p	h	c	155.5724446	17.75	47,52,102
Phosphaenus hemipterus	Phosphaenus	Lampyridae	Coleoptera	Insecta	predator	animals	active	chewers	p	g	a	24.3487535	8.5	40,89,102
Phosphuga atrata	Phosphuga	Silphidae	Coleoptera	Insecta	predator	animals	active	chewers	p	g	a	63.8810348	12.5	40,49,89
Phrurolithus festivus	Phrurolithus	Phrurolithidae	Araneae	Arachnida	predator	animals	active	extraintestinal	p	g	a	3.7617121	3	20,52
Phyllobius argentatus	Phyllobius	Curculionidae	Coleoptera	Insecta	herbivore	plant material	active	chewers	p	t	a	5.6808159	4.75	40,45,89
Phyllobius betulinus	Phyllobius	Curculionidae	Coleoptera	Insecta	herbivore	plant material	active	chewers	p	h/t	c	6.4583857	5	40,49,52
Phyllobius maculicornis	Phyllobius	Curculionidae	Coleoptera	Insecta	herbivore	plant material	active	chewers	p	t	a	6.4583857	5	40,52,64
Phyllobius pomaceus	Phyllobius	Curculionidae	Coleoptera	Insecta	herbivore	plant material	active	chewers	o	h	a	24.3487535	8.5	40,52,64
Phyllobius pyri	Phyllobius	Curculionidae	Coleoptera	Insecta	herbivore	plant material	active	chewers	p	h/t	a	12.4479061	6.5	40,52,64
Phyllobius roboretanus	Phyllobius	Curculionidae	Coleoptera	Insecta	herbivore	plant material	active	chewers	p	h/t	c	4.9623169	4.5	40,52,64
Phyllobius viridicollis	Phyllobius	Curculionidae	Coleoptera	Insecta	herbivore	plant material	active	chewers	p	h/t	a	3.6961709	4	36,40,52,59
Phylloneta impressa	Phylloneta	Theridiidae	Araneae	Arachnida	predator	animals	passive	extraintestinal	p	h	a	5.3606379	3.625	52,101
Phyllotreta astrachanica	Phyllotreta	Chrysomelidae	Coleoptera	Insecta	herbivore	plant material	active	chewers	o	h	c	0.6945386	2.05	40,59
Phyllotreta atra	Phyllotreta	Chrysomelidae	Coleoptera	Insecta	herbivore	plant material	active	chewers	o	h	c	0.7823995	2.15	40,45,52
Phyllotreta cruciferae	Phyllotreta	Chrysomelidae	Coleoptera	Insecta	herbivore	plant material	active	chewers	o	h	c	0.7823995	2.15	40,45
Phyllotreta nigripes	Phyllotreta	Chrysomelidae	Coleoptera	Insecta	herbivore	plant material	active	chewers	o	h	c	0.92615	2.3	40,52,76
Phyllotreta undulata	Phyllotreta	Chrysomelidae	Coleoptera	Insecta	herbivore	plant material	active	chewers	o	h	c	0.7823995	2.15	40,45,52,102
Phyllotreta vittula	Phyllotreta	Chrysomelidae	Coleoptera	Insecta	herbivore	plant material	active	chewers	p	h	c	0.4035779	1.65	40,49,52
Phylus coryli	Phylus	Miridae	Hemiptera	Insecta	omnivore	animals/plant sap	active	suckers	p	t	c	5.3930606	4.9	95,102
Phytocoris ulmi	Phytocoris	Miridae	Hemiptera	Insecta	omnivore	animals/plant sap	active	suckers	p	h/t	c	13.6641333	7.25	95,102
Phytocoris varipes	Phytocoris	Miridae	Hemiptera	Insecta	omnivore	animals/plant sap	active	suckers	p	h	c	10.7384254	6.55	45,95,102
Piesma maculata	Piesma	Piesmatidae	Hemiptera	Insecta	herbivore	plant sap	active	suckers	o	h	c	1.311071	2.7	15,97,102
Piesma maculatum	Piesma	Piesmatidae	Hemiptera	Insecta	herbivore	plant sap	active	suckers	o	h	a	1.311071	2.7	45,97
Piezodorus lituratus	Piezodorus	Pentatomidae	Hemiptera	Insecta	herbivore	plant sap	active	suckers	o	h	c	36.7472498	11	52,98
Piratula hygrophila	Piratula	Lycosidae	Araneae	Arachnida	predator	animals	active	extraintestinal	p	g	b	16.1797324	5.5	27,52,101
Piratula latitans	Piratula	Lycosidae	Araneae	Arachnida	predator	animals	active	extraintestinal	p	g	a	7.0178383	4	52,101
Pisaura mirabilis	Pisaura	Pisauridae	Araneae	Arachnida	predator	animals	passive	extraintestinal	p	h	a	134.6589103	12	20,52,101
Pistosia testacea	Pistosia	Chrysomelidae	Coleoptera	Insecta	herbivore	plant material	active	chewers	o	h	c	1.8000321	3	40,52,59
Pithanus maerkelii	Pithanus	Miridae	Hemiptera	Insecta	herbivore	plant sap	active	suckers	o	h	a	4.5233589	4.55	45,95
Pityogenes quadridens	Pityogenes	Curculionidae	Coleoptera	Insecta	herbivore	plant material	active	chewers	m	t	c	0.6128816	1.95	25,36,40
Placochilus seladonicus	Placochilus	Miridae	Hemiptera	Insecta	herbivore	plant sap	active	suckers	o	h	c	6.209776	5.2	52,95
Plagiognathus arbustorum	Plagiognathus	Miridae	Hemiptera	Insecta	omnivore	plant sap	active	suckers	p	h	c	3.4315535	4.05	52,95,102
Plagiognathus chrysanthemi	Plagiognathus	Miridae	Hemiptera	Insecta	omnivore	plant sap	active	suckers	p	h	c	2.5948116	3.6	52,95,102
Platnickina tincta	Platnickina	Theridiidae	Araneae	Arachnida	predator	animals	passive	extraintestinal	p	t	b	2.5475513	2.75	101
Platyarthrus hoffmannseggii	Platyarthrus	Platyarthridae	Isopoda	Malacostraca	detritivore	dead animals/dead plant material	active	chewers	p	n	a	3.0484352	4	33,102
Platydracus fulvipes	Platydracus	Staphylinidae	Coleoptera	Insecta	predator	animals	active	chewers	p	g/w	c	36.1846207	15.5	40,42,59
Platydracus stercorarius	Platydracus	Staphylinidae	Coleoptera	Insecta	predator	animals	active	chewers	p	g	c	25.143717	13.5	40,52
Platynaspis luteorubra	Platynaspis	Coccinellidae	Coleoptera	Insecta	predator	animals	active	chewers	o	h	c	1.8000321	3	40,45,89,102
Platynus assimilis	Platynus	Carabidae	Coleoptera	Insecta	predator	animals	active	chewers	p	g/w	a	46.4005476	11	40,49,52,89
Platyplax salviae	Platyplax	Heterogastridae	Hemiptera	Insecta	herbivore	plant sap	active	suckers	m	h	c	8.3797647	5.9	52,97
Platystethus capito	Platystethus	Staphylinidae	Coleoptera	Insecta	detritivore	dead animals/feces/plant material	active	chewers	p	g	c	0.3798758	2.75	40,89
Platystethus cornutus	Platystethus	Staphylinidae	Coleoptera	Insecta	omnivore	dead animals/feces/plant material	active	chewers	p	g	c	0.7171653	3.5	40,52,89
Platystethus nitens	Platystethus	Staphylinidae	Coleoptera	Insecta	omnivore	dead animals/feces/plant material	active	chewers	p	g	c	0.1985982	2.15	40,52,89
Plegaderus dissectus	Plegaderus	Histeridae	Coleoptera	Insecta	predator	animals	active	chewers	p	g	c	0.201545	1.25	40,76,89
Pocadicnemis juncea	Pocadicnemis	Linyphiidae	Araneae	Arachnida	predator	animals	active	extraintestinal	p	g	b	0.9285204	1.85	52,101
Pocadicnemis pumila	Pocadicnemis	Linyphiidae	Araneae	Arachnida	predator	animals	passive	extraintestinal	p	g	b	1.0660088	1.95	27,43,65,101
Podagrica fuscicornis	Podagrica	Chrysomelidae	Coleoptera	Insecta	herbivore	plant material	active	chewers	o	h	c	4.9623169	4.5	40,49
Podops inunctus	Podops	Pentatomidae	Hemiptera	Insecta	omnivore	plant sap	active	suckers	p	g	c	7.8830049	5.75	52,98,102
Poecilus cupreus	Poecilus	Carabidae	Coleoptera	Insecta	omnivore	animals/plant material	active	chewers	p	g	c	46.4005476	11	40,52,89
Poecilus versicolor	Poecilus	Carabidae	Coleoptera	Insecta	predator	animals	active	chewers	p	g	c	34.316307	9.75	40,52,89
Polistes dominula	Polistes	Eumenidae	Hymenoptera	Insecta	predator	animals	active	chewers	p	h	d	100.1853365	14.3	49,104
Polydesmus angustus	Polydesmus	Polydesmidae	Polydesmida	Diplopoda	detritivore	dead plant material	active	chewers	m	g	a	76.7363732	20.5	20,52
Polydesmus inconstans	Polydesmus	Polydesmidae	Polydesmida	Diplopoda	detritivore	dead plant material	active	chewers	m	g	a	23.5333091	13	33,52
Polydesmus testaceus	Polydesmus	Polydesmidae	Polydesmida	Diplopoda	detritivore	dead plant material	active	chewers	m	g	a	37.145889	15.5	33,102
Polymerus nigritus	Polymerus	Miridae	Hemiptera	Insecta	herbivore	plant sap	active	suckers	m	h	c	4.2909979	4.45	52,95
Polymerus unifasciatus	Polymerus	Miridae	Hemiptera	Insecta	herbivore	plant sap	active	suckers	m	h	c	8.3797647	5.9	52,95
Porcellio scaber	Porcellio	Porcellionidae	Isopoda	Malacostraca	detritivore	dead animals/dead plant material	active	chewers	p	g	a	182.0346021	16	52,102
Porcellionides pruinosus	Porcellionides	Porcellionidae	Isopoda	Malacostraca	detritivore	dead animals/dead plant material	active	chewers	p	g	a	52.5422217	10.5	33,102
Porrhomma cambridgei	Porrhomma	Linyphiidae	Araneae	Arachnida	predator	animals	passive	extraintestinal	p	g	b	0.7210846	1.68	27,101
Porrhomma errans	Porrhomma	Linyphiidae	Araneae	Arachnida	predator	animals	passive	extraintestinal	p	g	b	2.2103889	2.575	52,101
Porrhomma microphthalmum	Porrhomma	Linyphiidae	Araneae	Arachnida	predator	animals	passive	extraintestinal	p	g	b	0.9617946	1.875	52,101
Porrhomma microps	Porrhomma	Linyphiidae	Araneae	Arachnida	predator	animals	passive	extraintestinal	p	g	b	2.2103889	2.575	52,65,101
Porrhomma oblitum	Porrhomma	Linyphiidae	Araneae	Arachnida	predator	animals	passive	extraintestinal	p	g	b	0.6877972	1.65	24,27,45,101
Porrhomma pygmaeum	Porrhomma	Linyphiidae	Araneae	Arachnida	predator	animals	passive	extraintestinal	p	g	b	1.6064348	2.28	45,64
Priocnemis gracilis	Priocnemis	Pompilidae	Hymenoptera	Insecta	predator	animals	active	chewers	o	h	d	11.1082733	6.9	57
Priocnemis pusilla	Priocnemis	Pompilidae	Hymenoptera	Insecta	predator	animals	active	chewers	o	g/h	d	13.7195962	7.4	19
Propolydesmus testaceus	Propolydesmus	Polydesmidae	Polydesmida	Diplopoda	detritivore	dead plant material	active	chewers	m	g	a	37.145889	15.5	33,52
Propylaea quatuordecimpunctata	Propylaea	Coccinellidae	Coleoptera	Insecta	predator	animals	active	chewers	p	h/t	c	3.6961709	4	31,40,52
Prostemma guttula	Prostemma	Nabidae	Hemiptera	Insecta	predator	animals	active	suckers	p	g/h	c	21.3493723	8.75	52,96,102
Protaetia cuprea	Protaetia	Cetoniidae	Coleoptera	Insecta	detritivore	dead plant material	active	chewers	p	h	d	159.0144294	18	49,89,102
Protapion apricans	Protapion	Apionidae	Coleoptera	Insecta	herbivore	plant material	active	chewers	m	h	c	1.0846869	2.45	40,52
Protapion assimile	Protapion	Apionidae	Coleoptera	Insecta	herbivore	plant material	active	chewers	m	h	c	0.6945386	2.05	40,52
Protapion filirostre	Protapion	Apionidae	Coleoptera	Insecta	herbivore	plant material	active	chewers	m	h	c	0.4675609	1.75	40,52
Protapion fulvipes	Protapion	Apionidae	Coleoptera	Insecta	herbivore	plant material	active	chewers	m	h	c	0.6529441	2	40,52
Protapion nigritarse	Protapion	Apionidae	Coleoptera	Insecta	herbivore	plant material	active	chewers	m	h	c	0.4675609	1.75	40,52
Protapion ononidis	Protapion	Apionidae	Coleoptera	Insecta	herbivore	plant material	active	chewers	m	h	c	1.2584859	2.6	36,40,52,59
Protapion trifolii	Protapion	Apionidae	Coleoptera	Insecta	herbivore	plant material	active	chewers	m	h	c	0.5743317	1.9	40,52
Protapion varipes	Protapion	Apionidae	Coleoptera	Insecta	herbivore	plant material	active	chewers	m	h	c	1.0301686	2.4	40,52
Proteinus laevigatus	Proteinus	Staphylinidae	Coleoptera	Insecta	detritivore	mycelium	active	chewers	p	g	c	0.0988713	1.65	40,52,59
Psammotettix alienus	Psammotettix	Cicadellidae	Hemiptera	Insecta	herbivore	plant sap	active	suckers	o	h	c	3.7382019	4.15	22,52
Psammotettix cephalotes	Psammotettix	Cicadellidae	Hemiptera	Insecta	herbivore	plant sap	active	suckers	o	h	c	2.0104249	3.2	22,52
Psammotettix confinis	Psammotettix	Cicadellidae	Hemiptera	Insecta	herbivore	plant sap	active	suckers	o	h	c	2.6627952	3.6	22,52
Psammotettix helvolus	Psammotettix	Cicadellidae	Hemiptera	Insecta	herbivore	plant sap	active	suckers	o	h	c	2.0104249	3.2	22,52
Psammotettix poecilus	Psammotettix	Cicadellidae	Hemiptera	Insecta	herbivore	plant sap	active	suckers	p	g/h	c	2.0861892	3.25	22,42
Psenulus laevigatus	Psenulus	Crabronidae	Hymenoptera	Insecta	predator	animals	active	chewers	o	h	d	5.2273577	5.375	35,57
Pseudochorthippus parallelus	Pseudochorthippus	Acrididae	Orthoptera	Insecta	herbivore	plant material	active	chewers	o	h	c	145.8145589	17.25	48,52
Pseudoprotapion astragali	Pseudoprotapion	Apionidae	Coleoptera	Insecta	herbivore	plant material	active	chewers	m	h	c	0.8766142	2.25	40,59,76
Psylliodes chrysocephalus	Psylliodes	Chrysomelidae	Coleoptera	Insecta	herbivore	plant material	active	chewers	m	h	c	3.1452285	3.75	40,45
Psyllobora vigintiduopunctata	Psyllobora	Coccinellidae	Coleoptera	Insecta	detritivore	mycelium	active	chewers	o	h	c	3.1452285	3.75	40,49,52,102
Ptenidium fuscicorne	Ptenidium	Ptiliidae	Coleoptera	Insecta	detritivore	mycelium	active	chewers	m	g	c	0.0814212	0.87	25,40,52,89,102
Ptenidium nitidum	Ptenidium	Ptiliidae	Coleoptera	Insecta	detritivore	mycelium	active	chewers	m	g	c	0.0768204	0.85	40,45
Ptenidium pusillum	Ptenidium	Ptiliidae	Coleoptera	Insecta	detritivore	mycelium	active	chewers	p	g	c	0.1153453	1	40,52,89
Pterostichus melanarius	Pterostichus	Carabidae	Coleoptera	Insecta	predator	animals	active	chewers	p	g	c	100.7869352	15	40,52,89
Pterostichus niger	Pterostichus	Carabidae	Coleoptera	Insecta	predator	animals	active	chewers	p	g	c	159.0144294	18	40,52,83,102
Pterostichus nigrita	Pterostichus	Carabidae	Coleoptera	Insecta	predator	animals	active	chewers	p	g/w	c	38.888428	10.25	40,52,64,89
Pterostichus oblongopunctatus	Pterostichus	Carabidae	Coleoptera	Insecta	predator	animals	active	chewers	p	g	c	41.3042211	10.5	40,83,89
Pterostichus strenuus	Carabus	Carabidae	Coleoptera	Insecta	predator	animals	active	chewers	o	g	a	10.1895799	6	40,52,89
Pterostichus vernalis	Pterostichus	Carabidae	Coleoptera	Insecta	predator	animals	active	chewers	p	g	c	14.1926051	6.85	40,52,89
Ptinus sexpunctatus	Ptinus	Ptinidae	Coleoptera	Insecta	detritivore	dead plant material	active	chewers	p	g	c	2.6467577	3.5	40,52,89,102
Ptomaphagus sericatus	Ptomaphagus	Leiodidae	Coleoptera	Insecta	detritivore	dead animals	active	chewers	m	g	a	1.0301686	2.4	40,52,59
Ptomaphagus subvillosus	Ptomaphagus	Leiodidae	Coleoptera	Insecta	detritivore	dead animals	active	chewers	m	g	a	1.7259367	2.95	40,52,59
Ptomaphagus varicornis	Ptomaphagus	Leiodidae	Coleoptera	Insecta	detritivore	dead animals	active	chewers	m	g	a	2.461664	3.4	40,52,59
Pycnota paradoxa	Pycnota	Staphylinidae	Coleoptera	Insecta	predator	animals	active	chewers	p	n/g	c	0.2238726	2.25	40,52
Pyrrhocoris apterus	Pyrrhocoris	Pyrrhocoridae	Hemiptera	Insecta	predator	animals	active	suckers	p	g	a	31.0776186	10.25	97,102
Quedius boops	Quedius	Staphylinidae	Coleoptera	Insecta	omnivore	mycelium	active	chewers	p	g	c	1.3906408	4.5	40,52
Quedius curtipennis	Quedius	Staphylinidae	Coleoptera	Insecta	predator	animals	active	chewers	p	g	c	20.5285315	12.5	40,52,89
Quedius fuliginosus	Quedius	Staphylinidae	Coleoptera	Insecta	predator	animals	active	chewers	p	g/w	c	20.5285315	12.5	40,52,89
Quedius levicollis	Quedius	Staphylinidae	Coleoptera	Insecta	predator	animals	active	chewers	p	g	c	22.7635889	13	40,43,52,64
Quedius longicornis	Quedius	Staphylinidae	Coleoptera	Insecta	predator	animals	active	chewers	p	g/n	c	9.9609716	9.5	40,76
Quedius microps	Quedius	Staphylinidae	Coleoptera	Insecta	predator	animals	active	chewers	p	g	c	1.603569	4.75	40,52,73,76
Quedius molochinus	Quedius	Staphylinidae	Coleoptera	Insecta	predator	animals	active	chewers	p	g	c	13.7962579	10.75	25,40,52
Quedius nitipennis	Quedius	Staphylinidae	Coleoptera	Insecta	predator	animals	active	chewers	p	g	c	3.3047898	6.25	40,52,68
Quedius ochripennis	Quedius	Staphylinidae	Coleoptera	Insecta	predator	animals	active	chewers	p	g	c	9.9609716	9.5	40,52
Quedius semiaeneus	Quedius	Staphylinidae	Coleoptera	Insecta	predator	animals	active	chewers	p	g	c	4.4548526	7	40,57
Quedius vexans	Quedius	Staphylinidae	Coleoptera	Insecta	predator	animals	active	chewers	p	g	c	9.9609716	9.5	40,45,52
Rabigus tenuis	Rabigus	Staphylinidae	Coleoptera	Insecta	predator	animals	active	chewers	p	g	c	1.8356334	5	40,59,82
Reesa vespulae	Reesa	Dermestidae	Coleoptera	Insecta	detritivore	dead animals	active	chewers	p	h/n	c	2.1153396	3.2	40,76,89,91
Rhagonycha fulva	Rhagonycha	Cantharidae	Coleoptera	Insecta	predator	animals	active	chewers	p	h	c	24.3487535	8.5	40,45,89,102
Rhantus grapii	Rhantus	Dytiscidae	Coleoptera	Insecta	predator	animals	active	chewers	p	g/w	c	41.3042211	10.5	40,43,89,102
Rhantus suturalis	Rhantus	Dytiscidae	Coleoptera	Insecta	predator	animals	active	chewers	p	g/w	c	51.8567505	11.5	40,71,89
Rhinoncus castor	Rhinoncus	Curculionidae	Coleoptera	Insecta	herbivore	plant material	active	chewers	m	h	c	1.5833138	2.85	40,52
Rhinoncus inconspectus	Rhinoncus	Curculionidae	Coleoptera	Insecta	herbivore	plant material	active	chewers	m	h	c	2.3721222	3.35	40,45,68
Rhinoncus pericarpius	Rhinoncus	Curculionidae	Coleoptera	Insecta	herbivore	plant material	active	chewers	m	h	c	1.7259367	2.95	40,52
Rhizophagus bipustulatus	Rhizophagus	Monotomidae	Coleoptera	Insecta	detritivore	mycelium	active	chewers	p	g	c	1.6537025	2.9	40,42,89
Rhopalopyx vitripennis	Rhopalopyx	Cicadellidae	Hemiptera	Insecta	herbivore	plant sap	active	suckers	m	h	c	2.8887323	3.725	22,52
Rhopalus parumpunctatus	Rhopalus	Rhopalidae	Hemiptera	Insecta	herbivore	plant sap	active	suckers	p	h	c	11.9424581	6.85	52,97
Rhopalus subrufus	Rhopalus	Rhopalidae	Hemiptera	Insecta	herbivore	plant sap	active	suckers	p	h	c	13.0027754	7.1	52,97
Rhynchaenus depressicollis	Rhynchaenus	Curculionidae	Coleoptera	Insecta	herbivore	plant material	active	chewers	m	h	c	0.7376842	2.1	40,43,52,59
Rhynchaenus punctiger	Rhynchaenus	Curculionidae	Coleoptera	Insecta	herbivore	plant material	active	chewers	m	h	c	1.5147544	2.8	40,52
Rhynchaenus quadrinodosus	Rhynchaenus	Curculionidae	Coleoptera	Insecta	herbivore	plant material	active	chewers	m	h	c	0.8287034	2.2	40,43,76
Rhyparochromus pini	Rhyparochromus	Rhyparochromidae	Hemiptera	Insecta	predator	animals	active	suckers	p	g	c	14.5756132	7.45	52,97
Rhyparochromus vulgaris	Rhyparochromus	Rhyparochromidae	Hemiptera	Insecta	predator	animals	active	suckers	p	g	c	14.8088174	7.5	52,97
Rhyssemus puncticollis	Rhyssemus	Aphodiidae	Coleoptera	Insecta	detritivore	feces	active	chewers	p	g	c	1.8000321	3	28,40,59
Rhyzobius litura	Rhyzobius	Coccinellidae	Coleoptera	Insecta	predator	animals	active	chewers	p	h	c	1.4480084	2.75	40,45
Ribautodelphax albostriata	Ribautodelphax	Delphacidae	Hemiptera	Insecta	herbivore	plant sap	active	suckers	m	h	c	1.9362837	3.15	22,52
Ribautodelphax angulosus	Ribautodelphax	Delphacidae	Hemiptera	Insecta	herbivore	plant sap	active	suckers	m	h	c	1.7928313	3.05	22,52
Ribautodelphax collina	Ribautodelphax	Delphacidae	Hemiptera	Insecta	herbivore	plant sap	active	suckers	m	h	c	1.9180008	3.1375	22,102
Ribautodelphax imitans	Ribautodelphax	Delphacidae	Hemiptera	Insecta	herbivore	plant sap	active	suckers	m	g/h	c	1.7928313	3.05	22,34,70
Rilaena triangularis	Rilaena	Phalangiidae	Opiliones	Arachnida	predator	animals	active	extraintestinal	p	g	a	22.3490457	5.25	52,101
Riolus subviolaceus	Riolus	Elmidae	Coleoptera	Insecta	detritivore	mycelium	active	chewers	p	g/w	c	0.6529441	2	40,59,76,89
Robertus lividus	Robertus	Theridiidae	Araneae	Arachnida	predator	animals	passive	extraintestinal	p	g	a	3.994863	3.25	20,52,101
Robertus neglectus	Robertus	Theridiidae	Araneae	Arachnida	predator	animals	passive	extraintestinal	p	g	a	1.0806219	2	52,101
Rugilus erichsonii	Rugilus	Staphylinidae	Coleoptera	Insecta	predator	animals	active	chewers	p	g/w	c	0.8601464	3.75	40,89
Rugilus rufipes	Rugilus	Staphylinidae	Coleoptera	Insecta	predator	animals	active	chewers	p	g	c	2.6529238	5.75	40,89
Rugilus subtilis	Rugilus	Staphylinidae	Coleoptera	Insecta	predator	animals	active	chewers	p	g	c	2.7141432	5.8	25,40,76,89
Rybaxis longicornis	Rybaxis	Staphylinidae	Coleoptera	Insecta	predator	animals	active	chewers	p	g	c	0.1641399	2	40,52
Saldula orthochila	Saldula	Saldidae	Hemiptera	Insecta	predator	animals	active	suckers	p	g	c	3.4315535	4.05	52,96
Saldula saltatoria	Saldula	Saldidae	Hemiptera	Insecta	predator	animals	active	suckers	p	g	c	3.2338875	3.95	52,96
Salticus scenicus	Salticus	Salticidae	Araneae	Arachnida	predator	animals	active	extraintestinal	p	h	a	17.9683923	6	20,52
Saprinus lautus	Saprinus	Histeridae	Coleoptera	Insecta	detritivore	dead animals	active	chewers	m	g	c	3.1452285	3.75	40,59
Scaphisoma agaricinum	Scaphisoma	Staphylinidae	Coleoptera	Insecta	detritivore	mycelium	active	chewers	p	g/h	c	0.0703404	1.45	25,64,89
Scaphisoma assimile	Scaphisoma	Staphylinidae	Coleoptera	Insecta	detritivore	mycelium	active	chewers	p	g/h	c	0.0703404	1.45	25,89
Schendyla nemorensis	Schendyla	Schendylidae	Geophilomorpha	Chilopoda	predator	animals	active	extraintestinal	p	g	a	3.747862	17	33,102
Sciaphilus asperatus	Sciaphilus	Curculionidae	Coleoptera	Insecta	herbivore	plant material	active	chewers	p	g/h	a	7.2965644	5.25	40,45,102
Sciocoris cursitans	Sciocoris	Pentatomidae	Hemiptera	Insecta	herbivore	plant sap	active	suckers	p	g	c	6.3524028	5.25	52,98
Sciodrepoides watsoni	Sciodrepoides	Leiodidae	Coleoptera	Insecta	detritivore	dead animals	active	chewers	m	g	a	1.8000321	3	40,52,59
Scolopostethus affinis	Scolopostethus	Rhyparochromidae	Hemiptera	Insecta	herbivore	plant material	active	suckers	p	h	c	2.510105	3.55	52,97,102
Scolopostethus pictus	Scolopostethus	Rhyparochromidae	Hemiptera	Insecta	herbivore	plant material	active	suckers	p	g/t	c	4.065697	4.35	88,97,102
Scolopostethus thomsoni	Scolopostethus	Rhyparochromidae	Hemiptera	Insecta	herbivore	plant material	active	suckers	m	h	c	2.7691258	3.7	52,97,102
Scopaeus laevigatus	Scopaeus	Staphylinidae	Coleoptera	Insecta	predator	animals	active	chewers	p	g	c	0.7171653	3.5	40,52
Scopaeus minutus	Scopaeus	Staphylinidae	Coleoptera	Insecta	predator	animals	active	chewers	p	g	c	0.4990339	3.05	40,52
Scydmaenus rufus	Scydmaenus	Staphylinidae	Coleoptera	Insecta	predator	animals	active	chewers	p	g	c	0.064128	1.4	40,89
Scymnus femoralis	Scymnus	Coccinellidae	Coleoptera	Insecta	predator	animals	active	chewers	p	h	c	0.7823995	2.15	40,49,52
Scymnus frontalis	Scymnus	Coccinellidae	Coleoptera	Insecta	predator	animals	active	chewers	o	h	c	1.140901	2.5	40,52,59
Scymnus haemorrhoidalis	Scymnus	Coccinellidae	Coleoptera	Insecta	predator	animals	active	chewers	o	h	c	0.5743317	1.9	40,52
Scymnus interruptus	Scymnus	Coccinellidae	Coleoptera	Insecta	predator	animals	active	chewers	p	h	c	0.5372748	1.85	40,64
Scymnus rubromaculatus	Scymnus	Coccinellidae	Coleoptera	Insecta	predator	animals	active	chewers	p	h	c	0.6945386	2.05	40,102
Scymnus schmidti	Scymnus	Coccinellidae	Coleoptera	Insecta	predator	animals	active	chewers	o	h	c	1.3198906	2.65	40,52
Sepedophilus littoreus	Sepedophilus	Staphylinidae	Coleoptera	Insecta	detritivore	dead animals	active	chewers	p	g	c	1.3906408	4.5	40,59,68
Sepedophilus marshami	Sepedophilus	Staphylinidae	Coleoptera	Insecta	predator	animals	active	chewers	p	g	c	1.1962028	4.25	40,52,102
Serica brunnea	Serica	Melolonthidae	Coleoptera	Insecta	herbivore	plant material	active	chewers	p	g/h	c	28.0905677	9	40,89
Sericoderus lateralis	Sericoderus	Corylophidae	Coleoptera	Insecta	detritivore	mycelium	active	chewers	m	g	c	0.1565847	1.13	40,52
Sermylassa halensis	Sermylassa	Chrysomelidae	Coleoptera	Insecta	herbivore	plant material	active	chewers	p	h	c	10.1895799	6	40,45,52
Sibianor aurocinctus	Sibianor	Salticidae	Araneae	Arachnida	predator	animals	active	extraintestinal	p	g	b	4.9066563	3.375	20,52,65,101
Sibianor larae	Sibianor	Salticidae	Araneae	Arachnida	predator	animals	active	extraintestinal	p	g	b	5.3262005	3.5	65,101
Silpha obscura	Silpha	Silphidae	Coleoptera	Insecta	omnivore	dead animals	active	chewers	p	g	c	100.7869352	15	40,52,89,102
Silpha tristis	Silpha	Silphidae	Coleoptera	Insecta	detritivore	dead animals	active	chewers	p	g	c	100.7869352	15	40,52,89
Simplocaria semistriata	Simplocaria	Byrrhidae	Coleoptera	Insecta	herbivore	plant material	active	chewers	p	g	c	1.4480084	2.75	40,52,89
Singa hamata	Singa	Araneidae	Araneae	Arachnida	predator	animals	passive	extraintestinal	p	g/h	b	11.10033	4.75	20,52,101
Sitona cylindricollis	Sitona	Curculionidae	Coleoptera	Insecta	herbivore	plant material	active	chewers	o	h	c	4.3013097	4.25	40,43,91
Sitona hispidulus	Sitona	Curculionidae	Coleoptera	Insecta	herbivore	plant material	active	chewers	o	h	c	3.6961709	4	40,45
Sitona humeralis	Sitona	Curculionidae	Coleoptera	Insecta	herbivore	plant material	active	chewers	o	h	c	4.3013097	4.25	40,49,52
Sitona languidus	Sitona	Curculionidae	Coleoptera	Insecta	herbivore	plant material	active	chewers	o	h	c	3.1452285	3.75	36,40,52
Sitona lineatus	Sitona	Curculionidae	Coleoptera	Insecta	herbivore	plant material	active	chewers	o	h	c	3.6961709	4	40,52
Sitona macularius	Sitona	Curculionidae	Coleoptera	Insecta	herbivore	plant material	active	chewers	o	h	c	3.1452285	3.75	40,45
Sitona obsoletus	Sitona	Curculionidae	Coleoptera	Insecta	herbivore	plant material	active	chewers	o	h	c	7.2965644	5.25	40,52
Sitona puncticollis	Sitona	Curculionidae	Coleoptera	Insecta	herbivore	plant material	active	chewers	o	h	c	8.1968519	5.5	36,40,45,52
Sitona sulcifrons	Sitona	Curculionidae	Coleoptera	Insecta	herbivore	plant material	active	chewers	o	h	c	2.6467577	3.5	40,52
Sitona suturalis	Sitona	Curculionidae	Coleoptera	Insecta	herbivore	plant material	active	chewers	m	h	c	4.3013097	4.25	40,52
Sitona waterhousei	Sitona	Curculionidae	Coleoptera	Insecta	herbivore	plant material	active	chewers	o	h	c	3.6961709	4	40,52
Smaragdina salicina	Smaragdina	Chrysomelidae	Coleoptera	Insecta	herbivore	plant material	active	chewers	o	t	c	8.1968519	5.5	40,45
Sogda suturalis	Sogda	Leiodidae	Coleoptera	Insecta	detritivore	mycelium	active	chewers	m	g	a	2.461664	3.4	40,59,76
Sphaeroderma rubidum	Sphaeroderma	Chrysomelidae	Coleoptera	Insecta	herbivore	plant material	active	chewers	o	h	c	2.1153396	3.2	40,52
Sphecodes ephippius	Sphecodes	Halictidae	Hymenoptera	Insecta	predator	animals	par	chewers	o	h	d	10.3953421	6.75	5,52
Sphecodes miniatus	Sphecodes	Halictidae	Hymenoptera	Insecta	predator	animals	par	chewers	m	h	d	5.6029223	5.5	5,61,90
Sphecodes puncticeps	Sphecodes	Halictidae	Hymenoptera	Insecta	predator	animals	par	chewers	m	g	d	7.2855186	6	5,102
Spilomena troglodytes	Spilomena	Crabronidae	Hymenoptera	Insecta	predator	animals	par	chewers	o	h	d	0.6916814	2.75	19,35
Squamapion cineraceum	Squamapion	Apionidae	Coleoptera	Insecta	herbivore	plant material	active	chewers	m	h	c	0.6529441	2	40,52
Staphylinus caesareus	Staphylinus	Staphylinidae	Coleoptera	Insecta	predator	animals	active	chewers	p	g	c	66.2584391	19.5	40,89,102
Staphylinus dimidiaticornis	Staphylinus	Staphylinidae	Coleoptera	Insecta	predator	animals	active	chewers	p	g/h	c	66.2584391	19.5	40,89
Stegobium paniceum	Stegobium	Anobiidae	Coleoptera	Insecta	detritivore	dead animals/dead plant material	active	chewers	p	NA	c	1.8000321	3	39,40,59,102
Stemonyphantes lineatus	Stemonyphantes	Linyphiidae	Araneae	Arachnida	predator	animals	passive	extraintestinal	p	h	b	12.6008059	5	20,27,52,101
Stenichnus scutellaris	Stenichnus	Staphylinidae	Coleoptera	Insecta	predator	animals	active	chewers	p	g/n	c	0.0703404	1.45	21,25,40,91
Stenobothrus lineatus	Stenobothrus	Acrididae	Orthoptera	Insecta	herbivore	plant material	active	chewers	p	h	c	209.7324053	20.25	48,72,102
Stenocarus ruficornis	Stenocarus	Curculionidae	Coleoptera	Insecta	herbivore	plant material	active	chewers	m	h	c	2.198975	3.25	40,52
Stenocranus major	Stenocranus	Delphacidae	Hemiptera	Insecta	herbivore	plant sap	active	suckers	m	h	c	9.1890015	6.05	22,45
Stenocranus minutus	Stenocranus	Delphacidae	Hemiptera	Insecta	herbivore	plant sap	active	suckers	m	h	c	6.2570849	5.15	22,52
Stenodema calcarata	Stenodema	Miridae	Hemiptera	Insecta	herbivore	plant sap	active	suckers	o	h	c	14.1156167	7.35	52,95
Stenodema laevigata	Stenodema	Miridae	Hemiptera	Insecta	herbivore	plant sap	active	suckers	o	h	c	19.3782585	8.4	52,95
Stenolophus mixtus	Stenolophus	Carabidae	Coleoptera	Insecta	predator	animals	active	chewers	p	g/w	c	8.1968519	5.5	40,83,89
Stenolophus teutonus	Stenolophus	Carabidae	Coleoptera	Insecta	predator	animals	active	chewers	p	g/w	c	11.2848534	6.25	40,83,102
Stenopterapion tenue	Stenopterapion	Brentidae	Coleoptera	Insecta	herbivore	plant material	active	chewers	m	h	c	0.6128816	1.95	40,52
Stenurella bifasciata	Stenurella	Cerambycidae	Coleoptera	Insecta	herbivore	plant material	active	chewers	p	t	c	24.3487535	8.5	40,45,49
Stenurella melanura	Stenurella	Cerambycidae	Coleoptera	Insecta	omnivore	animals/plant material	active	chewers	p	t	c	17.804436	7.5	40,45
Stenus circularis	Stenus	Staphylinidae	Coleoptera	Insecta	predator	animals	active	chewers	p	g	c	0.2238726	2.25	40,45
Stenus clavicornis	Stenus	Staphylinidae	Coleoptera	Insecta	predator	animals	active	chewers	p	g	c	2.0874677	5.25	40,52
Stenus fulvicornis	Stenus	Staphylinidae	Coleoptera	Insecta	predator	animals	active	chewers	p	g	c	1.1962028	4.25	40,45,52
Stenus humilis	Stenus	Staphylinidae	Coleoptera	Insecta	predator	animals	active	chewers	p	g	c	0.5433108	3.15	40,52
Stenus nanus	Stenus	Staphylinidae	Coleoptera	Insecta	predator	animals	active	chewers	p	g	c	0.1866585	2.1	40,52
Stenus ochropus	Stenus	Staphylinidae	Coleoptera	Insecta	predator	animals	active	chewers	p	g	c	0.5899465	3.25	40,59,89
Stenus similis	Stenus	Staphylinidae	Coleoptera	Insecta	predator	animals	active	chewers	p	g	c	2.0874677	5.25	40,45,52
Stephostethus lardarius	Stephostethus	Latridiidae	Coleoptera	Insecta	detritivore	mycelium	active	chewers	m	g	c	1.3830592	2.7	40,59,68,76
Stictocephala bisonia	Stictocephala	Membracidae	Hemiptera	Insecta	herbivore	plant sap	active	suckers	p	h/t	c	22.0123459	8.725	22,49,102
Stictocoris picturatus	Stictocoris	Cicadellidae	Hemiptera	Insecta	herbivore	plant sap	active	suckers	o	h	c	4.1824944	4.35	22,36,85
Stictopleurus abutilon	Stictopleurus	Rhopalidae	Hemiptera	Insecta	herbivore	plant sap	active	suckers	o	h	c	16.5015863	7.85	52,97
Stictopleurus punctatonervosus	Stictopleurus	Rhopalidae	Hemiptera	Insecta	herbivore	plant sap	active	suckers	o	h	c	14.8088174	7.5	45,97
Stilbus testaceus	Stilbus	Phalacridae	Coleoptera	Insecta	detritivore	mycelium	active	chewers	p	h	c	0.6945386	2.05	40,45
Stomis pumicatus	Stomis	Carabidae	Coleoptera	Insecta	predator	animals	active	chewers	p	g	a	17.2166453	7.4	40,52
Strigamia acuminata	Strigamia	Linotaeniidae	Geophilomorpha	Chilopoda	predator	animals	active	extraintestinal	p	g	a	14.6685387	27.5	33,64
Strigamia crassipes	Strigamia	Linotaeniidae	Geophilomorpha	Chilopoda	predator	animals	active	extraintestinal	p	g	a	42.4662777	40	33,52
Stygnocoris rusticus	Stygnocoris	Rhyparochromidae	Hemiptera	Insecta	herbivore	plant material	active	suckers	p	h	c	2.8587501	3.75	36,52,97
Styloctetor compar	Styloctetor	Linyphiidae	Araneae	Arachnida	predator	animals	passive	extraintestinal	p	g	b	1.294736	2.1	65,101
Sunius bicolor	Sunius	Staphylinidae	Coleoptera	Insecta	predator	animals	active	chewers	p	g	c	0.8601464	3.75	40,52
Sunius melanocephalus	Sunius	Staphylinidae	Coleoptera	Insecta	predator	animals	active	chewers	p	g/h	c	0.5899465	3.25	40,52,89
Synageles venator	Synageles	Salticidae	Araneae	Arachnida	predator	animals	active	extraintestinal	p	g	a	6.2232112	3.75	20,52
Syntomus truncatellus	Syntomus	Carabidae	Coleoptera	Insecta	predator	animals	active	chewers	p	g	c	2.0336429	3.15	40,52,71
Synuchus vivalis	Synuchus	Carabidae	Coleoptera	Insecta	predator	animals	active	chewers	p	g	c	17.2166453	7.4	40,52
Syromastus rhombeus	Syromastus	Coreidae	Hemiptera	Insecta	herbivore	plant sap	active	suckers	o	g	c	32.906539	10.5	45,97
Tachinus corticinus	Tachinus	Staphylinidae	Coleoptera	Insecta	predator	animals	active	chewers	p	g	c	0.7171653	3.5	40,52,102
Tachinus fimetarius	Tachinus	Staphylinidae	Coleoptera	Insecta	predator	animals	active	chewers	p	g	c	1.3906408	4.5	40,45,89
Tachinus rufipes	Tachinus	Staphylinidae	Coleoptera	Insecta	predator	animals	active	chewers	p	g	c	2.6529238	5.75	40,52,89
Tachypodoiulus niger	Tachypodoiulus	Julidae	Julida	Diplopoda	detritivore	dead plant material	active	chewers	m	g	a	NA	34	20,52
Tachyporus abdominalis	Tachyporus	Staphylinidae	Coleoptera	Insecta	predator	animals	active	chewers	p	g	c	0.5899465	3.25	40,45
Tachyporus atriceps	Tachyporus	Staphylinidae	Coleoptera	Insecta	predator	animals	active	chewers	p	g	c	0.3445505	2.65	40,52
Tachyporus chrysomelinus	Tachyporus	Staphylinidae	Coleoptera	Insecta	predator	animals	active	chewers	p	g	c	0.8601464	3.75	40,52,89
Tachyporus dispar	Tachyporus	Staphylinidae	Coleoptera	Insecta	predator	animals	active	chewers	p	g	c	0.8601464	3.75	45,89
Tachyporus hypnorum	Tachyporus	Staphylinidae	Coleoptera	Insecta	omnivore	animals	active	chewers	p	g	c	0.7171653	3.5	40,52,89
Tachyporus nitidulus	Tachyporus	Staphylinidae	Coleoptera	Insecta	predator	animals	active	chewers	p	g	c	0.2955098	2.5	29,40,52,89,91
Tachyporus obtusus	Tachyporus	Staphylinidae	Coleoptera	Insecta	predator	animals	active	chewers	p	g	c	0.8601464	3.75	40,52,89
Tachyporus pulchellus	Tachyporus	Staphylinidae	Coleoptera	Insecta	predator	animals	active	chewers	p	g	c	0.5433108	3.15	40,52
Tachyporus pusillus	Tachyporus	Staphylinidae	Coleoptera	Insecta	predator	animals	active	chewers	p	g	c	0.2955098	2.5	40,52,89
Tachyporus quadriscopulatus	Tachyporus	Staphylinidae	Coleoptera	Insecta	predator	animals	active	chewers	p	g	c	0.4570682	2.95	25,40
Tachyporus solutus	Tachyporus	Staphylinidae	Coleoptera	Insecta	predator	animals	active	chewers	p	g	c	0.8601464	3.75	40,52,89
Tachyporus tersus	Tachyporus	Staphylinidae	Coleoptera	Insecta	predator	animals	active	chewers	p	g	c	0.2955098	2.5	40,52,89
Tachys bistriatus	Tachys	Carabidae	Coleoptera	Insecta	predator	animals	active	chewers	p	g	c	0.8287034	2.2	40,52
Tachyta nana	Tachyta	Carabidae	Coleoptera	Insecta	predator	animals	active	chewers	p	t	c	1.5833138	2.85	37,40,59
Taeniapion urticarium	Taeniapion	Apionidae	Coleoptera	Insecta	herbivore	plant material	active	chewers	m	h	c	0.7376842	2.1	40,45
Talavera aequipes	Talavera	Salticidae	Araneae	Arachnida	predator	animals	active	extraintestinal	p	g	a	1.9657295	2.25	20,52
Tanymecus palliatus	Tanymecus	Curculionidae	Coleoptera	Insecta	herbivore	plant material	active	chewers	p	h	c	36.5594792	10	40,52
Taphropeltus hamulatus	Taphropeltus	Rhyparochromidae	Hemiptera	Insecta	predator	animals	active	suckers	p	g/h	c	1.8901268	3.15	64,97,102
Tasgius ater	Tasgius	Staphylinidae	Coleoptera	Insecta	predator	animals	active	chewers	p	g	c	39.3419747	16	40,42,91
Tasgius melanarius	Tasgius	Staphylinidae	Coleoptera	Insecta	predator	animals	active	chewers	p	g	c	42.664847	16.5	40,52,64,89
Tasgius pedator	Tasgius	Staphylinidae	Coleoptera	Insecta	predator	animals	active	chewers	p	g	c	49.8201761	17.5	25,40,52
Temnostethus longirostris	Temnostethus	Anthocoridae	Hemiptera	Insecta	predator	animals	active	suckers	p	h	c	1.0922238	2.5	96,102
Tenuiphantes mengei	Tenuiphantes	Linyphiidae	Araneae	Arachnida	predator	animals	passive	extraintestinal	p	g	b	1.1845738	2.03	24,45
Tenuiphantes tenuis	Tenuiphantes	Linyphiidae	Araneae	Arachnida	predator	animals	passive	extraintestinal	p	g	b	2.6264531	2.75	52,101
Tetragnatha extensa	Tetragnatha	Tetragnathidae	Araneae	Arachnida	predator	animals	passive	extraintestinal	p	h	a	66.8066487	9.25	20,52
Tetragnatha montana	Tetragnatha	Tetragnathidae	Araneae	Arachnida	predator	animals	passive	extraintestinal	p	h/t	b	41.4848462	7.75	20,24,27,52
Tetragnatha obtusa	Tetragnatha	Tetragnathidae	Araneae	Arachnida	predator	animals	passive	extraintestinal	p	t	b	15.9153407	5.43	24,27,45
Tetragnatha pinicola	Tetragnatha	Tetragnathidae	Araneae	Arachnida	predator	animals	passive	extraintestinal	p	h/t	a	15.0619092	5.32	52,101
Tetrix subulata	Tetrix	Tetrigidae	Orthoptera	Insecta	herbivore	plant material	active	chewers	p	h	c	63.745658	11.975	48,52
Tetrix tenuicornis	Tetrix	Tetrigidae	Orthoptera	Insecta	herbivore	plant material	active	chewers	p	g	c	37.9390909	9.525	48,52
Tettigometra impressopunctata	Tettigometra	Tettigometridae	Hemiptera	Insecta	herbivore	plant sap	active	suckers	p	g	c	4.6560238	4.55	15,22,45
Tettigonia viridissima	Tettigonia	Tettigoniidae	Orthoptera	Insecta	predator	animals	active	chewers	p	h	c	586.5723517	31.875	47,52,102
Thanatophilus rugosus	Thanatophilus	Silphidae	Coleoptera	Insecta	detritivore	dead animals	active	chewers	p	g	c	36.5594792	10	40,89,102
Thanatophilus sinuatus	Thanatophilus	Silphidae	Coleoptera	Insecta	detritivore	dead animals	active	chewers	p	g	c	41.3042211	10.5	40,52,102
Theridiosoma gemmosum	Theridiosoma	Theridiosomatidae	Araneae	Arachnida	predator	animals	passive	extraintestinal	p	g/h	a	0.7542259	1.75	20,27,65,101
Thinonoma atra	Thinonoma	Staphylinidae	Coleoptera	Insecta	predator	animals	active	chewers	p	g/w	c	0.5899465	3.25	40,59,76
Thymogethes egenus	Meligethes	Nitidulidae	Coleoptera	Insecta	herbivore	plant material	active	chewers	m	h	c	0.7376842	2.1	36,40,59
Tibellus oblongus	Tibellus	Philodromidae	Araneae	Arachnida	predator	animals	active	extraintestinal	p	h	b	44.8508937	9	20,52,101
Tingis crispata	Tingis	Tingidae	Hemiptera	Insecta	herbivore	plant sap	active	suckers	m	h	c	1.683483	3	36,88,96
Tingis reticulata	Tingis	Tingidae	Hemiptera	Insecta	herbivore	plant sap	active	suckers	p	h	c	3.7408523	4.2	96,102
Tiphia femorata	Tiphia	Tiphiidae	Hymenoptera	Insecta	predator	animals	par	chewers	o	g	d	44.1988768	12	102,104
Tiso vagans	Tiso	Linyphiidae	Araneae	Arachnida	predator	animals	active	extraintestinal	p	g	b	0.9285204	1.85	52,101
Trachelipus nodulosus	Trachelipus	Trachelipodidae	Isopoda	Malacostraca	detritivore	dead animals/dead plant material	active	chewers	p	g	a	45.498806	10	33,94
Trachelipus rathkii	Trachelipus	Trachelipodidae	Isopoda	Malacostraca	detritivore	dead animals/dead plant material	active	chewers	p	g	a	150.4766847	15	41,52
Trachyphloeus alternans	Trachyphloeus	Curculionidae	Coleoptera	Insecta	herbivore	plant material	active	chewers	p	g	a	1.140901	2.5	40,52,59
Trachyphloeus scabriculus	Trachyphloeus	Curculionidae	Coleoptera	Insecta	herbivore	plant material	active	chewers	p	h	c	2.0336429	3.15	40,43,76
Trachys fragariae	Trachys	Buprestidae	Coleoptera	Insecta	herbivore	plant material	active	chewers	o	h	c	1.140901	2.5	36,40,59
Trachys scrobiculatus	Trachys	Buprestidae	Coleoptera	Insecta	herbivore	plant material	active	chewers	o	h	c	0.7823995	2.15	40,52
Trachyzelotes pedestris	Trachyzelotes	Gnaphosidae	Araneae	Arachnida	predator	animals	active	extraintestinal	p	g	a	22.4696005	6.625	20,52,101
Trechoblemus micros	Trechoblemus	Carabidae	Coleoptera	Insecta	omnivore	animals/plant material	active	chewers	p	g/w	c	4.9623169	4.5	40,52,59,89
Trechus obtusus	Trechus	Carabidae	Coleoptera	Insecta	predator	animals	active	chewers	p	g	c	3.6961709	4	40,45,89
Trechus quadristriatus	Trechus	Carabidae	Coleoptera	Insecta	omnivore	animals/plant material	active	chewers	p	g	c	3.6961709	4	40,52,102
Tribolium castaneum	Tribolium	Tenebrionidae	Coleoptera	Insecta	herbivore	plant material	active	chewers	p	h	c	2.198975	3.25	40,64,102
Trichoniscus pusillus	Trichoniscus	Trichoniscidae	Isopoda	Malacostraca	detritivore	dead plant material	active	chewers	p	g	a	3.0484352	4	33,102
Trichosirocalus troglodytes	Trichosirocalus	Curculionidae	Coleoptera	Insecta	herbivore	plant material	active	chewers	m	h	c	1.2584859	2.6	40,52
Trigonotylus caelestialium	Trigonotylus	Miridae	Hemiptera	Insecta	herbivore	plant sap	active	suckers	o	h	c	8.3797647	5.9	52,95
Trimium brevicorne	Trimium	Staphylinidae	Coleoptera	Insecta	detritivore	dead animals	active	chewers	p	g/h	c	0.0475727	1.25	40,43,76
Tritoma bipustulata	Tritoma	Erotylidae	Coleoptera	Insecta	detritivore	mycelium	active	chewers	m	t	c	3.1452285	3.75	40,89,102
Trixagus dermestoides	Trixagus	Throscidae	Coleoptera	Insecta	detritivore	mycelium	active	chewers	m	h/t	c	1.8760046	3.05	40,45,49
Trixagus leseigneuri	Trixagus	Throscidae	Coleoptera	Insecta	herbivore	plant material	active	chewers	p	h	c	1.8000321	3	25,59
Trochosa ruricola	Trochosa	Lycosidae	Araneae	Arachnida	predator	animals	active	extraintestinal	p	g	a	78.6468948	10.05	20,52
Trochosa terricola	Trochosa	Lycosidae	Araneae	Arachnida	predator	animals	active	extraintestinal	p	g	a	78.6468948	10.05	20,52
Trogoderma glabrum	Trogoderma	Dermestidae	Coleoptera	Insecta	detritivore	dead animals/dead plant material	active	chewers	p	h	c	1.9538697	3.1	40,41,102
Trogulus closanicus	Trogulus	Trogulidae	Opiliones	Arachnida	predator	animals	active	extraintestinal	p	g	a	47.8508888	7.23	52
Trogulus nepaeformis	Trogulus	Trogulidae	Opiliones	Arachnida	predator	animals	active	extraintestinal	p	g	a	52.21205	7.5	20,52,102
Tropistethus holosericeus	Tropistethus	Rhyparochromidae	Hemiptera	Insecta	predator	animals	active	suckers	p	g	c	1.1447742	2.55	15,97,102
Trox scaber	Trox	Trogidae	Coleoptera	Insecta	detritivore	dead animals	active	chewers	p	n	c	12.4479061	6.5	40,49,102
Troxochrus scabriculus	Troxochrus	Linyphiidae	Araneae	Arachnida	predator	animals	active	extraintestinal	p	g	b	0.9285204	1.85	52,101
Trypoxylon attenuatum	Trypoxylon	Crabronidae	Hymenoptera	Insecta	predator	animals	active	chewers	p	h	d	17.3590351	8	19,35,64
Trypoxylon figulus	Trypoxylon	Crabronidae	Hymenoptera	Insecta	predator	animals	active	chewers	o	h	d	30.2134356	9.6125	35,49
Trypoxylon medium	Trypoxylon	Crabronidae	Hymenoptera	Insecta	predator	animals	active	chewers	o	h	d	19.0483787	8.25	19,35
Trypoxylon minus	Trypoxylon	Crabronidae	Hymenoptera	Insecta	predator	animals	active	chewers	o	h/t	d	10.9872502	6.875	19,35
Turrutus socialis	Turrutus	Cicadellidae	Hemiptera	Insecta	herbivore	plant sap	active	suckers	o	h	c	1.9362837	3.15	22,52
Tychius crassirostris	Tychius	Curculionidae	Coleoptera	Insecta	herbivore	plant material	active	chewers	m	h	c	1.3198906	2.65	36,40,42
Tychius junceus	Tychius	Curculionidae	Coleoptera	Insecta	herbivore	plant material	active	chewers	o	h	c	0.7823995	2.15	40,52
Tychius picirostris	Tychius	Curculionidae	Coleoptera	Insecta	herbivore	plant material	active	chewers	m	h	c	0.7823995	2.15	40,52
Tychius pumilus	Tychius	Curculionidae	Coleoptera	Insecta	herbivore	plant material	active	chewers	m	h	c	0.4675609	1.75	25,36,40,43
Tychius pusillus	Tychius	Curculionidae	Coleoptera	Insecta	herbivore	plant material	active	chewers	o	h	c	0.4035779	1.65	40,52
Tychius sharpi	Tychius	Curculionidae	Coleoptera	Insecta	predator	animals	active	chewers	m	h	c	0.6529441	2	25,36,40
Tychius stephensi	Tychius	Curculionidae	Coleoptera	Insecta	herbivore	plant material	active	chewers	m	h	c	0.8766142	2.25	40,52
Tychus niger	Tychus	Staphylinidae	Coleoptera	Insecta	predator	animals	active	chewers	p	g	c	0.083854	1.55	40,52
Typhaea stercorea	Typhaea	Mycetophagidae	Coleoptera	Insecta	detritivore	mycelium	active	chewers	m	g	c	1.4480084	2.75	40,49,91,102
Tytthaspis sedecimpunctata	Tytthaspis	Coccinellidae	Coleoptera	Insecta	predator	animals	active	chewers	p	h	c	1.4480084	2.75	40,45,49,89,102
Unciger foetidus	Unciger	Julidae	Julida	Diplopoda	detritivore	dead plant material	active	chewers	m	g	a	NA	24	33,52
Valgus hemipterus	Valgus	Cetoniidae	Coleoptera	Insecta	detritivore	dead animals	active	chewers	p	h/t	c	20.9231976	8	49,102
Variimorda villosa	Variimorda	Mordellidae	Coleoptera	Insecta	herbivore	plant material	active	chewers	o	t	c	14.9827039	7	40,41,45
Vespula germanica	Vespula	Vespidae	Hymenoptera	Insecta	predator	animals	active	chewers	p	g/h/t	d	142.9992789	15.8	102,104
Walckenaeria acuminata	Walckenaeria	Linyphiidae	Araneae	Arachnida	predator	animals	passive	extraintestinal	p	g	b	4.070709	3.25	20,64,101
Walckenaeria alticeps	Walckenaeria	Linyphiidae	Araneae	Arachnida	predator	animals	active	extraintestinal	p	g	b	1.8377824	2.4	65,101
Walckenaeria antica	Walckenaeria	Linyphiidae	Araneae	Arachnida	predator	animals	active	extraintestinal	p	g	b	5.2077333	3.57	24,52
Walckenaeria atrotibialis	Walckenaeria	Linyphiidae	Araneae	Arachnida	predator	animals	active	extraintestinal	p	g	b	1.7879924	2.375	52,101
Walckenaeria vigilax	Walckenaeria	Linyphiidae	Araneae	Arachnida	predator	animals	active	extraintestinal	p	g	b	2.3832737	2.65	24,52
Xanthodelphax straminea	Xanthodelphax	Delphacidae	Hemiptera	Insecta	herbivore	plant sap	active	suckers	o	h	c	1.8637558	3.1	22,52
Xantholinus dvoraki	Xantholinus	Staphylinidae	Coleoptera	Insecta	predator	animals	active	chewers	p	g	c	4.4548526	7	40,52,89
Xantholinus linearis	Xantholinus	Staphylinidae	Coleoptera	Insecta	predator	animals	active	chewers	p	g	c	5.3430154	7.5	40,52,89
Xantholinus longiventris	Xantholinus	Staphylinidae	Coleoptera	Insecta	predator	animals	active	chewers	p	g	c	6.3334758	8	40,52,89
Xerolycosa miniata	Xerolycosa	Lycosidae	Araneae	Arachnida	predator	animals	active	extraintestinal	p	g	a	16.1797324	5.5	52,101
Xyleborinus saxeseni	Xyleborinus	Curculionidae	Coleoptera	Insecta	detritivore	mycelium	active	chewers	m	h	c	0.6529441	2	31,40,43,91
Xysticus acerbus	Xysticus	Thomisidae	Araneae	Arachnida	predator	animals	active	extraintestinal	p	g	a	25.4414101	7	52,101
Xysticus audax	Xysticus	Thomisidae	Araneae	Arachnida	predator	animals	active	extraintestinal	p	t	b	14.7658424	5.5	20,24,45,101
Xysticus bifasciatus	Xysticus	Thomisidae	Araneae	Arachnida	predator	animals	active	extraintestinal	p	h	b	23.594351	6.77	52,101
Xysticus cristatus	Xysticus	Thomisidae	Araneae	Arachnida	predator	animals	active	extraintestinal	p	h	a	14.7658424	5.5	20,52,101
Xysticus kochi	Xysticus	Thomisidae	Araneae	Arachnida	predator	animals	active	extraintestinal	p	h	a	16.3234013	5.75	52,101
Xysticus luctuosus	Xysticus	Thomisidae	Araneae	Arachnida	predator	animals	active	extraintestinal	p	g/h	b	14.7658424	5.5	52,101
Xysticus ulmi	Xysticus	Thomisidae	Araneae	Arachnida	predator	animals	active	extraintestinal	p	h	a	11.9090284	5	52,101
Zacladus geranii	Zacladus	Curculionidae	Coleoptera	Insecta	herbivore	plant material	active	chewers	m	h	c	1.5833138	2.85	40,52
Zelotes aeneus	Zelotes	Gnaphosidae	Araneae	Arachnida	predator	animals	active	extraintestinal	p	g	b	19.347981	6.2	65,101
Zelotes latreillei	Zelotes	Gnaphosidae	Araneae	Arachnida	predator	animals	active	extraintestinal	p	g	a	23.4373935	6.75	52,101
Zelotes subterraneus	Zelotes	Gnaphosidae	Araneae	Arachnida	predator	animals	active	extraintestinal	p	g	a	29.7261189	7.5	20,101,102
Zodarion rubidum	Zodarion	Zodariidae	Araneae	Arachnida	predator	animals	active	extraintestinal	o	g	a	4.1994132	3.15	101
Zora nemoralis	Zora	Miturgidae	Araneae	Arachnida	predator	animals	active	extraintestinal	p	g	b	7.1985884	4	65,101
Zora spinimana	Zora	Miturgidae	Araneae	Arachnida	predator	animals	active	extraintestinal	p	g	b	17.9683923	6	20,65,101
Zygina hyperici	Zygina	Cicadellidae	Hemiptera	Insecta	herbivore	plant sap	active	suckers	m	g/h	c	1.1423407	2.525	22,36,64
Zyginidia scutellaris	Zyginidia	Cicadellidae	Hemiptera	Insecta	herbivore	plant sap	active	suckers	o	h	c	1.4932414	2.825	22,52
Zyras fulgidus	Zyras	Staphylinidae	Coleoptera	Insecta	predator	animals	active	chewers	p	n	c	2.0874677	5.25	25,40,53,78
